# Supplementary material for: Compact Cas9d and HEARO enzymes for genome editing discovered from uncultivated microbes
Source: Nat Commun. 2022 Dec 15;13:7602. doi: 10.1038/s41467-022-35257-7 (PMC9755519; doi:10.1038/s41467-022-35257-7)
Supplement: Supplementary file 4 — Supplementary Data File 1 [file 41467_2022_35257_MOESM4_ESM.xlsx]

## Sheet: Sheet1
1	code	mg_family	Type	sequence	length	Virsorter2	HEARO (RF02033)	environment	accession	classified	taxid	superkingdom	phylum	class	tax_order	family	genus	species	best_classification	has_crispr
2	MG33-1	MG33	II-C2	MSIPAQLSAAVQTFLPTLRLGLDLGERAVGIAVVRGNEVLHAETVIDFHEATLKERRRLRRGRRTRRAKKSRIARLRSWILRQIVNGKRLPDPYILMRQKRFQCQPGEYRQKVQLAKSALPSWVEAVKQGRETSDEAFVIALTHLFQKRGYRWGGSDVQAMDDNTLADELRKIRLTPAVAEQVRREVERRKNDPNAPKGFTGKINGIEQLIEQALNRRRQPRVAEHRSIVEDEVRAVVTSFGRHHGIAEDTMTRWRAELVCLLNKPVRAARFENRALTGCTWCGAHTPKKSRPEVQELAYWAAVANVRVAAGRQPRPLTQSERAQFVEWWNADAQRRPTQPAIKRYLTSIGAQEEMARQFADLLNRRNLNGRTNLCLAHLREQAEGAFFCPQHQGVCRS…	1042		n/a	Thermophilic	SRR7905022	TRUE	2026887	Bacteria	Nitrospirae					Nitrospirae bacterium	Nitrospirae bacterium	TRUE
3	MG33-2	MG33	II-C2	MPITEKLRVRIGEFLPTLRVGIDFGEHAGGIALVRGNQIIHAETYLDFHEATLEERRKLRRGRRSRNAKRLRLARLRSWVLRQRVNGKRLPDPYAVMHDPRFMVQPGVYGSAGAVPCDAQSWIEFVKEGRGDAAALVRAITLIFQKRGYKWDAIALGEMSDVKLKDFLLTARMPTGDASLAEQVRAQLQKRKDDPEDPVRGKPKVSVEELESLVALACKRGELPARPRLAEHRSVKEAELKAVIEGFETASGLGNDVSDRWKKELCGLLNKVLRPARFENRLKTGCAWCGKATPRKARVREIAYRAAVQNLRIREGFRTRPLKPEEQAPFLAWWQKPEDAPGTVTIANRLKKLNSGQEKMARQLYDLLKNPNAKGRASLCIEHLEMAAEGKTMKDAGVP…	988		n/a	Thermophilic	SRR5581334	TRUE	1978231	Bacteria	Acidobacteria					Acidobacteria bacterium	Acidobacteria bacterium	TRUE
4	MG33-3	MG33	II-C2	MADQINNSKYSPKLAERIREFNSAFKLGVDLGTKEGGIALVKDNQVLFAKTFLDFHKENLKDRRTHRRNRRSRLAKKRRVAILRSWLLRQKVNGKQLPDPYKIKDTPLFKRTNAKNWIDAVVSKQDTSPEAFVRALTTVFRKRGQSYEETAKQIEDMDYRELKDYINSLGSITEEEFNALSEEIKYRSESSETSSEKNRYAGLVDILKTKLSNKENIKNRREREKELEQIVKAFCEANNLHESDKWISQLKSLLNKPIRKARFANRIVIRCNICDRPTPKKSRPDIRELLYMDVIRNFLRAGRIEPNEEAINYYKTLYKKAAEIRKSIIKKAPLTEEQKKLKKELSKQLKKYINKDYGASAQKKMLEQIKVLMFEKLSGRSRYCIEHLKARANGEDVEA…	968		n/a	Thermophilic	SRR4030100	TRUE	425595	Archaea	Candidatus Micrarchaeota				Candidatus Micrarchaeum	Candidatus Micrarchaeum acidiphilum	Candidatus Micrarchaeum acidiphilum	FALSE
5	MG33-4	MG33	II-C2	RSWVLRQSLPDGSRLPDPYRVMRDPRFHVQPGMFQSPGRDPAQATSWIDLARQGKTDAEGFVKALTLIFQKRGYKWDAIAPEEMTDDKLKDFLATARIPNDELARDIEKQIKRREENPDDPLRGKKKVSPGELRGLLEAARKRDRQPRQAEHRSVKEADLREVIDGFGKAAGLPKELTERWKQELCGGANEKGKLKHGLLSKFLRLARFKNRLRSGCAWCGKATPRKSKVRHVAYVAAVCNLRVRDGRIPPRLNDAEKHVFWNWWELREAAAGKSETEKDAPKEAGIKSHLRRLGAQEKMARQFFDLLWNRDAKGRASLCREHLEQAAKGASMKDAGVDWQTISVRKAPNPCREQHDA	358		n/a	Soil	SRR7042335	TRUE	1978231	Bacteria	Acidobacteria					Acidobacteria bacterium	Acidobacteria bacterium	FALSE
6	MG33-5	MG33	II-C2	MLNPKLEERIKGFLPGLRVGVDFGEGAGGIAVVKGNKILHAETYVDFHETTLEQRRQLRRGRRTRHAKKMRLARLRSWVLRQSLPDGSRLPDPYRVMRDPRFHVQPGMFQSPGRDPAQATSWIDLARQGKTDAEGFVKALTLIFQKRGYKWDAIAPEEMTDDKLKDFLATGRIPNDELARDIEKQIKRREENPDDPLRGKKKVSPGELRGLLEAARKRDRQPRQAEHRSVKEADLREVIDGFGKAAGLPKELTERWKQELCGGANEKGKLKHGLLSKFLRLARFKNRLRSGCAWCRKATPRKSKVRHVAYVAAVCNLRVRDGRIPPRLNDAEKHVFWNWWELREAAAGKSETEKDAPKEAGIKSHLRRLGAQEKMARQFFDLLWNRDAKGRASLCREHL…	439		n/a	Soil	SRR7042381	TRUE	1978231	Bacteria	Acidobacteria					Acidobacteria bacterium	Acidobacteria bacterium	FALSE
7	MG33-6	MG33	II-C2	QDDPENPIRGKSKVPPEEFLGLLQVARDRQRQTRQAEHRSVKEADLREVIDGFGKAARLPAELIGRWELELCGGTSPKAKEKHGLLNKVLRPARFENRLRTGCAWCGKPTPRKSKVRHVAYAAAVCNLRVRDGRVPRRLNDGEMQVFWHWWELQEAVAPTLRSAGVPENKNADLKVGATGEGKKDAPKEAGIKGHLRRIGAQVKMARQFYDLLWNPNAKGRASLCREHLEKAAQGMTMKDAGVEWQTISVRKAPNPCREQHDARVLHRLEQILFRRGKTGADAWRYGPVAFITLEVPAPATEQARKGEQKERKPEPFMERLAKDTGGVCIYCDPANPQPAEDKDHIFPQSRGGPDVWDNLVPSCKAHNKQKGDQTPWEWLGRTARWPAFEARVEELASK…	536		n/a	Soil	SRR7042370	TRUE	1978231	Bacteria	Acidobacteria					Acidobacteria bacterium	Acidobacteria bacterium	FALSE
8	MG33-7	MG33	II-C2	LREVIDGFGKAAGLPKELTERWKQELCGGANEKGKLKHGLLSKFLRLARFKNRLRSGCAWCGKATPRKSKVRHVAYVAAVCNLRVRDGRIPPRLNDAEKHVFWNWWELREAAAGKSETEKDAPKEAGIKSHLRRLGAQEKMARQFFDLLWNRDAKGRASLCREHLEQAAKGASMKDAGVDWQTISVRKAPNPCREQHDARVLHRLEQILFKKGKTGDNALRYGPVAFVTLEIPPPQTEQARKGEQKERKPEPFMERLAKETGGVCIYCDPGNPNPPESKDHIFPDSRGGPSVWDNLVPACKACNTAKLDQTPWEWFGRNDTARWAAFEARVEELARKGVPAVDEESGDGKSRNPRFIRISERKRSLLLRREADYPENPTGLAHVGSGPRQFVVGLSNLF…	428		n/a	Soil	SRR7042341	FALSE	0									FALSE
9	MG33-8	MG33	II-C2	TERWKQELCGGANEKGKLKHGLLSKFLRLARFKNRLRPGCAWCGKATPRKSKVRHVAYVAAVCNLRVRDGRIPPRLNDAEKHVFWNWWELREAAAGKSETEKDAPKEAGIKSHLRRLGAQEKMARQFFDLLWNRDAKGRASLCREHLEQAAKGASMKDAGVDWQTISVRKAPNPCREQHDARVLHRLEQILFKKGKTGDNALRYGPVAFVTLEIPPPQTEQARKGEQKERKPEPFMERLAKETGGVCIYCDPGNPNPPESKDHIFPDSRGGPSVWDNLVPACKACNTAKLDQTPWEWFGRNDTARWAAFEARVEELARKGVPAVDEESGDGKSRNPRFIRISERKRSLLLRREADYPENPTGLAHVGSGPRQFVVGLSNLFVRRGFKPPRIDYQLGGSH…	410		n/a	Soil	SRR7042363	FALSE	0									FALSE
10	MG33-9	MG33	II-C2	HAETYTDYHATTLEERRKMRRGRRTRHAKKLRLARLRSWLLRQTLPDPYDLMRRKDFQHPPLQLPQHLPVHRQESRTTSPWCHAVIKGHLNDPSAFVLALTHIFQKRGYKYDARDLSSLSPSELEEFLNSCCLLEQAGSLKDSLKGLVERVESNKLRNAYEKALTREPEPRKALPRQLKEDELKQLVKAFGSAQGLSPKQIVTWEKQLVGLLNKTIREPRFENRVIAGCSWCGKNTPRKSRKGVRELEFKAAVRNIRKDRVLPLDEQEALSFLHLWNDNAFRNKGLKARKQQFDKLLNSLRAQMDMASQLAELCGNDKGRGRANLCVDHLSLAADGAFKCNRHPGWLCKLGGAHEGHTQVEFVGGTGLTERLARNPCRETHEERVLRRLEEVLFDKSGN…	1024		n/a	Thermophilic	SRR11582170	TRUE	1903409	Bacteria	Proteobacteria	Gammaproteobacteria	Enterobacterales	Erwiniaceae			Erwiniaceae	FALSE
11	MG33-10	MG33	II-C2	MADQINNSKYSSKLAERIREFNSAFKLGVDLGTKEGGIALVKDNQVLFAKTFLDFHKENLKDRRTHRRNRRSRLAKKRRVAILRSWLLRQKVNGKQLPDPYKIKDTPLFKRTNAKNWIDAVVSKQDTSPEAFVRALTTVFRKRGQSYEETAKQIEDMDYRELKDYINSLGSITEEEFNALSEEIKYRSESSETSSEKNRYAGLVDILKTKLSNKENIKNRRKREKELEQIVKAFCEANNVHESDKWISQLKSLLNKPIRKARFTNRIVIRCNICDRPTPKKSRPDIRELLYMDVIRNFLRAGRIEPNGEAINYYKTLYKKAAEIRKSIIKKAPLTEEQKKLKKELSK	347		n/a	Thermophilic	SRR8554444	TRUE	662756	Archaea	Candidatus Micrarchaeota				Candidatus Micrarchaeum		Candidatus Micrarchaeum	FALSE
12	MG33-11	MG33	II-C2	KDERNIKEKLLDEQFDVEGQRFVCIYTGQELSKDRLNEYEKDHIFPESRDGPSIRDNLVITTKEINKEKGDRTPWEWLHDDPVKWQEFKNRVMRLYSSGKITERKKELLLNEGSEFPMDNPTELARAGARVNNFIADLNEMLKKHGLPEAQTLFEKGKPIVQIVRGSETQRLRRQWNAIDPSFIPLKDRAVSFNHAEDAVIAASMPPTFWRSQIYRYTWHFAPSKERSDFALPDIAPHWNDFIAKRNSPIIAVLGKTKYGWKNSGSIFDDTLYKKYNSRAFFKEIYKQPESKENDDDKINRPTKPIPIDEHKMDPNYKYYHVKVGNKRFLIKSQKGGSLITIKPKHTLWPRTIQVNPTYGSVVLTKGDKGEIELHYTPISPIMSMYKQGIILDMDERLK…	500		n/a	Thermophilic	SRR8554444	TRUE	662756	Archaea	Candidatus Micrarchaeota				Candidatus Micrarchaeum		Candidatus Micrarchaeum	FALSE
13	MG33-12	MG33	II-C2	MAHSTSEERHFSQICVAGAKLLTPRLRERVDSFLPTIRVGIDFGESAGGIAVVQGNRILHAETYVDFHISDLEQRRQLRRGRRTRNAKKMRLARLRSWVLRQKLPDGARLPDPYVVMKDPCFHVQPGIFRIPGKNPADVPSWIDLAKQGKVAANGFVRALTLIFQKRGYKWDAVELQKMTDDRLKDFLQTARVPSDNLASIIRDEIERRRACPDDSARGRKRVPPDQLVDLLSEARGRNPQPRVAEHRSVKEADLQSVIEGFGNFTNISKDAIRRWQRELCGLLNKVLRPARFDNRLKSGCAWCGKPTPRKRKVREIAYEAAVRNLRVREGRLVRPLKPEEFAEFRRWWDLRGQNNEPGKTVPKLKAIQTHLRKLGSQEQMARQIFDLLWNDKPDGRAS…	811		n/a	Thermophilic	SRR11582152	FALSE	0									FALSE
14	MG33-13	MG33	II-C2	KVGPFLETVRVGVDFGEYAGGIAILQGNEVRHAEVFLDFHAATLEQRRDFRRNRRTRHAKKMRLARLRSWVMRQKRPDGSRWFRDPYELMRIYGFQCQPGEYAVGKGNLAAVKGDLPTWIEAVRRGERTDPDSFVIALTHLFRKRGFGYSDADLEAMNDVQLRDFLASACLKNSPQTFLQKLDVQVKRRDLIEEDADQAWRGKTKVQPKELRELFDQAKKELPKRRKAVHRREKVNILQDMVRKFGEANQLSDDTIKQWQDQLAGPESQEDFDPRKKPEGLLNKVLREPRFENRVSGGCAWCGKTCARKTKSRKEAYLAAINNLRVWEIPPVSKLLGPLQKDRLRSIWQGGNGNATQA	358		n/a	Thermophilic	SRR5581334	FALSE	0									FALSE
15	MG33-14	MG33	II-C2	RGQSYEETAKQIEDMDYRELKDYINSLGSITEEEFNALSEEIKYRSESSETSSEKNRYAGLVDILKTKLSNKENIKNRREREKELEQIVKAFCEANNLHESDKWISQLKSLLNKPIRKARFANRIVIRCNICDRPTPKKSRPDIRELLYMDVIRNFLRAGRIEPNEEAINYYKTLYKKAAEIRKSIIKKAPLTEEQKKLKKELSKQLKKYINKDYRASAQKKMLEQIKVLMFEKLSGRSRYCIEHLKARANGEDVEAGYHGHVQKRHDMNIAQKNHDKRVINLIEYMLFRSDESLAMELKNKGIMYITIEAPEPDTKKAKKGETTKKDERNIKEKLLDEQFDADGQRFVCIYTGQELSKDRLNEYEKDHIFPESRDGPSIRDNLVITTKEINKEKGDRT…	826		n/a	Thermophilic	SRR5681517	FALSE	0									TRUE
16	MG33-15	MG33	II-C2	YKIKDTPLFKRTNAKNWIDAVVSKQDTSPEAFVRALTTVFRKRGQSYEEMAKQIEDMTYRELKDYINSLGSITEEEFNALSEEIKYRNESSEKLSEKNRYISLLEKLKTKLSNKENIKNRREREKELEQIVKTFCEANNVHESDKWVSQLKSLLNKPIRKARFTNRIVIRCNICDRPTPKKSRPDIRELLYMDAIRNFLRAGRIEPNEEAINYYKTLYKKAAEIRESIIKKAPLTEEQGKLKKELSKQLKKYINKDYRASAQKKMLEQIKVLMFERLSGRSRYCIEHLKARANGEDVEAGYHGHIQKRHDMNIAQKNHDNRVINLIEYMLFHRDESLAKELKDKGIMYITIEAPEPDTKKAKKGEITKRDERNIKEKLLDEQFDAEGQRFICIYTGQEL…	444		n/a	Thermophilic	SRR5681517	TRUE	662756	Archaea	Candidatus Micrarchaeota				Candidatus Micrarchaeum		Candidatus Micrarchaeum	FALSE
17	MG33-16	MG33	II-C2	EGGIALVKDNQVLFAKTFLDFHKENLKDRRTHRRNRRSRLAKKRRVAILRSWLLRQKVNGKQLPDPYKIKDTPLFKRTNAKNWIDAVVSKQDTSPEAFVRALTTVFRKRGQSYEETAKQIEDMDYRELKDYINSLGSITEEEFNALSEEIKYRSESSETSSEKNRYAGLVDILKTKLSNKENIKNRREREKELEQIVKAFCEANNVHESDKWISQLKSLLNKPIRKVRFTNRIVIRCNICDRPTPKKSRPDIRELLYMDVIRNFFRAGRIEPNEEAINYYKTLYKKAAEIRKSIIKKAPLTEEQKKLKKELSKQLKKYINKDYRASAQKKMLEQIKVLMFEKLSGRSRYCIEHLKARANGEDVEAGYHGHVQKRHDMNIAQKNHDKRVINLIEYMLFRS…	850		n/a	Thermophilic	SRR5682117	TRUE	662756	Archaea	Candidatus Micrarchaeota				Candidatus Micrarchaeum		Candidatus Micrarchaeum	FALSE
18	MG33-17	MG33	II-C2	FLDFHKENLKDRRTHRRNRRSRLAKKRRVAILRAWLLRQKVNGKQLPDPYKIKDTPLFKHTNAKNWIDAVVSKQDTSPEAFVRAITTVFRKRGQSYEETAKQIEDMDYRELKDYINSLGSITEEEFNALSEEIKYRSESSETSSEKNRYAGLVDILKTKLSNKENIKNRREREKELEQIVKAFCEANNLHESDKWISQLKSLLNKPIRKARFANRIVIRCNICDRPTPKKSRPDIRELLYMDVIRNFLRAGRIEPNEEAINYYKTLYKKAAEIRKSIIKKAPLTEEQKKLKKELSKQLKKYINKDYRASAQKKMLEQIKVLMFEKLSGRSRYCIEHLKARANGEDVEAGYHGHVQKRHDMNIAQKNHDKRVINLIEYMLFRSDESLAMELKNKGIMYIT…	483		n/a	Thermophilic	SRR5682124	TRUE	662756	Archaea	Candidatus Micrarchaeota				Candidatus Micrarchaeum		Candidatus Micrarchaeum	FALSE
19	MG33-18	MG33	II-C2	KEGGIALVKDNQVLFAKTFLDFHKENLKDRRTHRRNRRSRLAKKRRVAILRSWLLRQKVNGKQLPDPYKIKDTPLFKRTNAKNWIDAVVSKQDTSPEAFVRALTTVFRKRGQSYEETAKQIEDMDYRELKDYINSLGSITEEEFNALSEEIKYRSESSETSSEKNRYAGLVDILKTKLSNKENIKNRREREKELEQIVKAFCEANNLHESDKWISQLKSLLNKPIRKARFANRIVIRCNICDRPTPKKSRPDIRELLYMDVIRNFLRAGRIEPNEEAINYYKTLYKKAAEIRKSIIKKAPLTEEQKKLKKELSKQLKKYINKDYGASAQKKMLEQIKVLMFEKLSGRSRYCIEHLKARANGEDVEAGYHGHVQKRHDMNIAQKNHDKRVINLIEYMLFR…	935		n/a	Thermophilic	SRR5682896	FALSE	0									TRUE
20	MG33-19	MG33	II-C2	MITQEIETTTWRQRLLKEKVKPFLLSTRIGIDFGEGKGGIAVEQGREENGKIVNEIRHAEVFCDFHAATLKDRRDNRRGRRTRRAKKIRLARLRSWILRQPDPTKNIDMASWLKRPVSLPRDKRLPDPYVLMRDEKFQCQPFEYKVGKKQLDAKTNYKKESDNPNFLLPTWIEAVKNGKCTDSASFVIALTHIFQKRGYSYSDADLEELTDAQLEDFLASSALRNSPDDFKKKIKAQVERREVASEDEDQSWRGKEKVDYEELKPQFDQACNRSPQRRKAVHRREKVQLLNQVIESFINSISTLEAQTKKDLITKWQRALAGDLDQDFDPRKNPKGLINKVVRAPRFDNRVESGCAWCGKTCARKSKNRKKAYLAAVNNLRVYEVPPSSAHLAKERKGR…	1268		n/a	Thermophilic	SRR5747861	FALSE	0									FALSE
21	MG33-20	MG33	II-C2	TRENLEKYLESINAEKRWTRDRKGRWKLAFPMLSQLNDLLNRTPRQGRASLCLAHLKMAADGKTMKDAGVDWQTLSTRYASNPAREQRDARILYRLERLLFVPGKRGAEAWRYGPVSIISLEVPEPQTQQVGPRQMTERKEGSFKERLLQELKSQCVYCWKNAGDKDHIFPRAKGGPDIWDNLIASCKSCNDEKGDRTPFEWFGADAQRWEAFTQRVESLPISERKKQVLLNQMDDFPGGDPTPFARIGARPRQFVAAIQALFRRYGVEPPTLAFQTGVPHIQRVEGRLTAKLRESWRFRADNRTENFPDKNPWDLRNHAQDAVLVASCPPHTWRDLMFCAEGERLNRERKLVPKPGLAIQELAPDWTEFSRNNVGPLVRVLGRYPVGWKKTIFKQTLW…	448		n/a	Thermophilic	SRR5747861	TRUE	1895866	Bacteria	Verrucomicrobia					Verrucomicrobia bacterium 61-8	Verrucomicrobia bacterium 61-8	FALSE
22	MG33-21	MG33	II-C2	MKMGRQLFDLLWNDQPTGRASLCRKHLEDAALGKTMKDAGVEWQTISVRKAPNPCREQHDKRVLHRLEQILFRPGESGENAWRYGPVQFITLEVPAPQTEQARKGEMKTRKPEPFMVRLAKETGGVCIYCDSANPRPAEDKDHVFPQSRGGPDVWDNLVPACKACNKEKDNRTPFEWFRDPQGWQAFTVRVNELADKGVPAPVEPEEAGKKKTQPPRFIRISDRKRMLLLSTEPAFPENPTALAHVGARPRQFVVELGQLFRSRGVKPARIDYQLGEPLVQRIDGRTTTQLRKSWLKKADETTDNFPPKNRWDLANHAQDAALIAACPPHTWRDTVFCHRAVRPNFAGKWVDQDGLATHDLAPDWAEYMENRTWPLVRVLGRYPVGWKHTFADQNFYQN…	579		n/a	Soil	SRR7151593	TRUE	1978231	Bacteria	Acidobacteria					Acidobacteria bacterium	Acidobacteria bacterium	FALSE
23	MG33-22	MG33	II-C2	RSACRTHQEDAALRKTMKDAGVEWQTISVRKAPNPCREQHDKRVLHRLEQILFLPGESGDKAWRYGPVQFVTLEVPTPQTEQARKGEMKTRKPEPFMVRLAKETGGVCIYCDPANPRPAEDKDHVFPQSRGGPDVWDNLVPACKACNKEKANRTPFEWLRDPQRWQAFTVRVNELADRGVPAPGEPEEAEAKKTPPPRTIRISDRKRMLLLSTEPAYPENPTALAHVGARPRQFVVELGQLFRSRGVKPPRIDYQLGEPLVQRIDGRTTTQLRKSWLKKADETTDNFPAKNRWDLTNHAQDAALIAACPPHTWRDTVFCHRDARPNFAGQWVSADGLATYDSGT	344		n/a	Soil	SRR7151593	TRUE	1978231	Bacteria	Acidobacteria					Acidobacteria bacterium	Acidobacteria bacterium	FALSE
24	MG33-23	MG33	II-C2	MLNSALTTRLHDFLPTVRVGVDFGEGAGGIAVVKGNQILHAETYVDFHETTLEKRRQLRRGRRTRHSKAMRLARLRSWVLRQKLPDGTRLPDPYDVMHTLRLHVQPGVYEKAGTDPLKAPSWIDLVKQGRGDAEAFVKALTLIFQKRGYKWDSIALEEMTDAKLKDFLTTARIPNNDLYADVRAQIKRREDDSDDPVRGRSKVSPTELLDLLVRARNRQQQPRQAEHRSVKSAELVEVIDGFGKSAGVALTTIQRWQRELCGVPGENGKEKFGLLNKVLRPARFENRLRTGCAWCGKPTPRK	302		n/a	Soil	SRR7151593	TRUE	1978231	Bacteria	Acidobacteria					Acidobacteria bacterium	Acidobacteria bacterium	FALSE
25	MG33-24	MG33	II-C2	SALHPPARIPNEALVADVRAQIKRREDDSDDPVRGKSKVSPAELLALLEKARNRQPQPRQAEHRSVKAAELIEVIAGFGKSAGIPSATLQRWQQELCGFNNKNGEERFGLLNKVLRPARFENRLRTGCAWCGKPTPRKAKVRHVAYCAAVCNLRIREGRRVRPLNKPEAEVFWEWWRLREAAALTEKQQSGKLAQEGAKKPPKGTDAPKHETIKKHLQRLGAQDKMARQISDLLWNENAKGRASLCRKHLEDAALGKTMKDAGVEWQTISVRKAPNPCREQHDKRVLHRLEQILFRPGESGDKAWRYGPVQFVTLEVPTPQTEQARKGEMKTRKPEPFMVRLAKETGGVCIYCDPANPRPAEDKDHVFPQSRGGPDVWDNLVPACKACNKEKANRTPFE…	700		n/a	Soil	SRR7151596	TRUE	1978231	Bacteria	Acidobacteria					Acidobacteria bacterium	Acidobacteria bacterium	FALSE
26	MG33-26	MG33	II-C2	AEIGAIIDGFGRATALSVETLAQWKRELVGAKDGNGGYQHHGLLNKVLRPARFDNRLRSGCSWCGKKTPRKYKVREIAYRAAVNNLRARAGWRERPLTADEKNQFLNWWNDRQNAPGLATIKKRLTRLNPQQVRMANQLHDLLKDQQPKGRASLCKEHLQMAANGKTMKDAGVDWQSARIRNAPNPQREHHDKRVLHRLEQILFVKGKSGENAWRYGPVSLISLEVPEPQTERLKPGQVPERQQETFKQRLLKELSDKCVYCDGPAVDKDHIFPRSKGGPDIWDNLVAACKSCNDQKGDRTPFQWLGSNAAKWIDFSRRVNDLPLGNRKRQLLLNE	336		n/a	Soil	SRR7091795	TRUE	1797836	Bacteria	Proteobacteria	Deltaproteobacteria				Deltaproteobacteria bacterium RBG_16_42_7	Deltaproteobacteria bacterium RBG_16_42_7	FALSE
27	MG33-25	MG33	II-C2	RQIKKNELKEIVSAFGRKHHLPRAATEQWEGELAGLLDKILRPARFDNRLRSGCSWCGKKTPRLIKREVREMALRAAVENIRVKDGGRLRPLKQEEKEPFLSWWNKRGEKFQFPKGAQIAVTERAPTPGNIAKYLEQIGAVKSWARNAKGKGKYDFPMLPQLNDLLNRTPKQGRSKLCIQHLRMAGQGGFLCNRHVNTVCRLNTDGTHTKLDGLTMPVGRYNAPNPKREQHDSRVLNRLESILFIKGKRGKNAWRHGPVSFMTLEIPDPQTDRVGKKQQTERQDRTLHQRIHEETKGACVYCGNPVSPENMEMEHIVPKAKNGPDIRTNRVASCRQCNHPDTGKGGRLPSEWLTGQDWKDFENRVKAFRLPEFKEKLLLLPKGESFPEDPTSLARVGAR…	482		n/a	Salt-water associated sediment	n/a	FALSE	0									FALSE
28	MG33-27	MG33	II-C2	MEYYKEYNKDLSLKAQKEFDDQISEFNSSYKLGIDLGDKTGIAIVKDNKIIMAITLIDLHTKKLKDRRDARRNRRTRRSRKKRLARLRSWVLRQKVGDRKLPDPYKIMHDNRYWSIYNKSNSTNKKNWIDLLINSNSLSADDFVRGLTIIFRKRGYRAFKYLSRLSDKEFKKYIGQLVPPISKAEYEDYINELNARFRDGEMDEKELDNLKSKLDDINKESKDFQIKQREEVKEELNKLIELFSNSVDKKIDKERWKKELDNLLDKQVRKIRFDNRFILKCKLEGCNKNTPKKENVRDLELKMALNNVRSEKFSSSEDLNSFREKVLDIYERKKALTSSSLKEDNLQNLRKELNKAFNAAKIKKGIREQIRVLVFEKISGRSRFCKEHLKEFLANPVPS…	944		n/a	Acidophilic	SRR13203220	FALSE	0									TRUE
29	MG33-28	MG33	II-C2	MPLNLRLEQNLQHFIPSLRLGIDIGQWAGGIALVQDRRILHAETYVDYHATTLEDRRTLRRGRRTRHSKKMRVARLRSWVMRQPDPSKRQEIAAWRREHPKERLPHQLRLPDPYRLMSRHCFQCQPTEYRQTVATQKPSLGTWVEAAVKGALPDGTPLTSEGFVVALTQLFQKRGFVWGGSDLSEMSDKELSQELDHIRLTPEVALQIEREVQRRRENPQSEREGKIPDFEKRVADALCRQKQNRVAEHRSIVESDLREVVKKFTSAHSDGKNKLCDAWIRELLKLLNKPLRLARFENRVISGCSWCSKNTPRKYKVREDAYKAAVRNIRIRIPGAASGVPLNEQQRQEFLSRFYDPEFRNKTEKVRQATFERMLSRIRAQEALARQLAELTGNNKPTG…	1105		n/a	Bioremediated	SRR5579885	TRUE	1978231	Bacteria	Acidobacteria					Acidobacteria bacterium	Acidobacteria bacterium	TRUE
30	MG33-29	MG33	II-C2	MGLRLDESHSPSQEKPALHPPSSRYEERKKAFLATVRVGIDAGLEQGGLAVVKGTKILHAETWLEKHDTTVEEKRQLRRARRTRESKKRRLARLRSWVLRQKLPDGTRLPDPYRLMRSPEYFSAPAYLLKIQGSTSNRSQRNHPERVTWESLAERPEIVTPEVFVRALTIIFQKRGFKYDNRQLSELDDKEFLELLKSVRLSDPETRKEFVKEIARRKDQSGPAKIYDELETALERARSAERKPRTAEPRHTRESDLKNLVDVFGKKFNLTNQQIEQWRNQLVRLLNKVIRPARFENRIRSGCAWCGKATPRKAKVRELAYEAAVHNLRKEVGRRKVRLSPAEIDQIRQWWNDVKKPSKTTIRNHLKKLGAQTKMANQLYDLLHNEAPKGRASFCREHL…	1110		n/a	Thermophilic	SRR7903764	TRUE	1652106	Bacteria	Candidatus Tectomicrobia				Candidatus Entotheonella	Candidatus Entotheonella serta	Candidatus Entotheonella serta	TRUE
31	MG33-30	MG33	II-C2	MDTVRAEDLTLGNTENSLKTKINEFNSAFKMGIDLGKSVGFAIVKDNKVIFAHTLVDMSISNLKNRREHRRNRRSRRAREKRLAKLRSWVLRQKVDGKQLPDPYKIRNKIFENKHNLISTVINGTNTTPEAFVRSLSLIFSKRGQEIENISLEISEYTNKHLLKEVQDLLKRSVVGEEEIEVFKDELTKRYEESDEEKKKQYANIISEFEDIDKSKFKKFINRKEHKKQIEDVVSTFYRVNKINNINKGRWIKELKGLLDKPVRKVRFKNKIVIGCNICGSITPKKNKNEVRRFEYDLAVLNFLTAGRIKEEEKEEAKSYFTKIFNSTEKIRDEIKSIENLKENKEQCPVSDGELKEEQKSELEKQKKERTRQKTSITKKFKTYYSKNKLLNKKQSYVE…	982		n/a	Thermophilic	SRR6439361	FALSE	0									TRUE
32	MG33-31	MG33	II-C2	MLNPRLQGRLKGFLPLVRVGIDFGEGAGGIAVVQGNKILHAETHVDFHQTTLEQRRQLRRGRRTRHAKKMRLARLRSWVLRQKLPDGSRLPDPYDVMRDKRFQVQPGVFETPGQNPAQSPSWIDLAKEGKTEPAGFVKALTLIFQKRGYKWDAIALEEMTDAKLKEFLTTARIPSDELAGDVRAQIERRRSDPDDPVRGKPKVSPDELSELLRLARERGTLPPQPRLAEHRSVKQTELRQVIAGFGTSAGLPQETIERWQRDLCGGPTGRGREKPGLLNKVLRPARFENRLRTGCAWCGKPTPRKAKVRYIAYAAAVCNLRVREGRRVRPLNPTEQEVFWHWWRLQEAATAQPAQPPTESQADKTPEKPKSETVPKMAGIEGHLRRLGAQKEMARQLYD…	1103		n/a	Fresh water	SRR9617867	TRUE	1978231	Bacteria	Acidobacteria					Acidobacteria bacterium	Acidobacteria bacterium	TRUE
33	MG33-32	MG33	II-C2	MRNPKYMVHPGVYDKEGTDPRNSVSWIDLAKRGRADAAGFVRALTLIFQKRGYKWEAIALEEMNDIESREFLLSARIPTGDPAFANQVREQIERRRKDANDPVRGKKKVPPEELEAAFARACERGKKPPRPRVAEHRSVKEAEVRDVVEGFEEAVGLPNAVAERWKKELCGLLNKVLRPARFRNRLKTGCAWCGRATPRRARVREIAYRAAIHNLRVREGFRERKLSEAETEDFRKWWEDPDQAPGVQAIQKRLKKMNPEQEKMARQIHDLLKNKSPEGRASLCKQHLEIAAAGKTMRDAGVEWQSIAARKAPNPCRERRDERVMRRLEQILFLTGKSGTGAWRHGPVSVVTLEVPEPETERAFKGEMKERKESSLKERLIEESGGCVYRVVGECQGEL…	884		n/a	Other	SRR7811943	TRUE	1703387	Bacteria	Chloroflexi	Anaerolineae				Anaerolineae bacterium SM23_ 63	Anaerolineae bacterium SM23_ 63	TRUE
34	MG33-33	MG33	II-C2	MADQINNSKYSSKLAERIREFNSAFKLGVDLGTKEGGIALVKDNQVLFAKTFLDFHKENLKDRRTHRRNRRSRLAKKRRVAILRSWLLRQKVNGKQLPDPYKIKDTPLFKRTNAKNWIDAVVSKQDTSPEAFVRALTTVFRKRGQSYEETAKQIEDMDYRELKDYINSLGSITEEEFNALSEEIKYRSESSETSSEKNRYAGLVDILKTKLSNKENIKNRREREKELEQIVKAFCEANNVHESDKWISQLKSLLNKPIRKVRFTNRIVIRCNICDRPTPKKSRPDIRELLYMDVIRNFLRAGRIEPNEEAINYYKTLYKKAAEIRKSIIKKAPLTEEQKKLKKELSKQLKKYINKDYRASAQKKMLEQIKVLMFEKLSGRSRYCIEHLKARANGEDVEA…	968		n/a	Fresh-water associated sediment	SRR4030104	FALSE	0									TRUE
35	MG33-34	MG33	II-C2	MMLPPRLQEHLATFLPAIRVGIDFGESAGGIAVVQGNQILHAETYIDFHNSDLGQRRQLRRGRRTRRAKKMRLARLRSWVLRQKLPDGTRLPDPYVVMRYPKFHVQPGVFKTKTPGRDSATVPSWIDLAKQGKVDASGFVRALTLIFQKRGFKWDAIELAKMTDEKMKDFLQTARVPSDNLASDIREEIQRRRQDSDSSGRGKKKVSPDELLALLEQARERQPQPRVAEHRSVKEADLRSAVEGFGNSINLTKATIQRWQRELSGLLNKVLRPARFENRLRTGCAWCGKPTPRKSKVREVAYEAAVRNLRVREGRSIRPLRPEEFAMFTQWWRLRGQAGESQQGGSEQKRSRKDRSQAIPKLKGIQSYLKKLGAQEQMARQIFDLLWNEKPQGRASLCQ…	1010		n/a	Thermophilic	SRR12997672	TRUE	1715989	Bacteria	Nitrospirae	Nitrospira	Nitrospirales	Nitrospiraceae	Nitrospira	Candidatus Nitrospira inopinata	Candidatus Nitrospira inopinata	TRUE
36	MG34-1	MG34	II-D	MERELVLGIDYGGKYTGLAVVDRRHNQVLYANRLKMRDDVAGILKDRRKQRGIRRTAQTKKKRLRELKNYLKSIGYNESTATFETVYSLAHKRGYDYADMPEEKTSEEIEAMDVEERKQWEKEKQEWEETKRNSRHRKEVVKDVHKAMIEGRATEEQIKRVERIFNKQYRPKRFNNRILTKCKVEDCGVNTPLRKNVRDLLIENIVRFFPIEQSEKDNLKDAVLDKNRREEVKSFFRKHKTDEHIRKQVYDIADNKLSGRTVFCKEHILEHTEHSKEERKVFRLAPSLKTKIENVLAVIKDEILPKFTVNKVVMESNNFDIAAKTQGKKRLAKEEYGKGPREGKETRKEALLRETDGRCIYCGKSIDISNAHDDHIFPRKAGGLNIFANLVACCAVCNE…	747		n/a	Soil	SRR1658473	TRUE	122706	Bacteria	Proteobacteria	Deltaproteobacteria					Deltaproteobacteria	TRUE
37	MG34-3	MG34	II-D	CNEGKRGRTPLESGILPKPEIVSFITNDLKKKILEDAQYINTLDFNKYMSHASIGWRHMRDRLRELTGNKELLIKRQSGIYTAYFRKWWGFIKERGNHGHHALDAVILASKKSYAEDGKVDMTIKPCGEDGKEFDIERHLSEMKEFRRDKGGKSAPLHDRNPLSFKNDIITRRFMVTEIECGKEAVIISEEYRKKLTEAFKRFGIAKGKYLTDEQAKDAGFYLRKNGEGVMSLKCEVKGTGYNQMIRIKNNIFKTNVHNVGVAVFLDEKGKKRACELKNPRLSKHFVKPAEQVKGKVIFILKRGNMVTVEGEEMIYRVKKLGTSPVIEAIVGSDGKTRTVSATKLLKINHTKKV	354		n/a	Soil	SRR2090149	TRUE	1801703	Bacteria	Nitrospirae					Nitrospirae bacterium RBG_13_39_12	Nitrospirae bacterium RBG_13_39_12	FALSE
38	MG34-5	MG34	II-D	IFPRKAGGLNIFANLVACCAVCNENKKGRTPLESGISPKPEIIAFMKNDLKKKILEDARNINTVDFNKYMSHASIGWRYMRDRLRESAGNKKLSIERQSGIYTAYFRRWWGFKKERGNTLHHALDAVILASRKGYSDDGLVDMTLKPKYNKGGGFDSEKHLPEPIEFKRDKGSKGSALHDRNPLSYKKGIITRRFMVTEIECGKEDDVISETYREKLKEAFKRFDTKKGKCLTDKEAKEAGFCIKKNELVMSLKCSIKGTGPGQMIRINNNVFKTNVHNVGVDVYLDEKGKKKAYERKNPRLSKHFIEPPPQPNGRVSFTLKRRDMVTVEGEDTIYRIKKLGTSPTIEAVVGSDGKTRTVSATKLTKANNAE	372		n/a	Soil	SRR1658463	TRUE	1797824	Bacteria	Proteobacteria	Deltaproteobacteria				Deltaproteobacteria bacterium GWF2_42_12	Deltaproteobacteria bacterium GWF2_42_12	FALSE
39	MG34-7	MG34	II-D	KEALLRETDGRCIYCGKSIDISNAHDDHIFPRKAGGLNIFANLVACCAVCNENKKGRTPLESGISPKPEIIAFMKNDLKKKILEDARNINTVDFNKYMSHASIGWRYMRDRLRESAGNKKLPIERQSGIYTAYFRRWWGFKKERGNTLHHALDAVILASRKGYSDDGLVDMTLKPKYNKGGGFDSEKHLPEPIEFKRDKGSKGSALHDRNPLSYKKGIITRRFMVTEIECGKEDDVISETYREKLKEAFKRFDTKKGKCLTDKEAKEAGFCIKKNELVMSLKCSIKGTGPGQMIRINNNVFKTNVHNVGVDVYLDEKGKKKAYERKNPRLSKHFIEPPPQPNGRVSFTLKRRDMVAVEGEDAIYRIKKLGTSPTIEAVVGSDGKTRTVSATKLTKANSAE	400		n/a	Soil	SRR1658466	TRUE	122706	Bacteria	Proteobacteria	Deltaproteobacteria					Deltaproteobacteria	TRUE
40	MG34-8	MG34	II-D	KNYLKSIGYNESTATFETVYSLAHKRGYDYADMPEEKTSEEIEAMDVEERKQWEKEKQEWEETKRNSRHRKEVVKDVHKAMIEGRATEEQIKRVERIFNKQYRPKRFNNRILTKCKVEDCGVNTPLRKNVRDLLIENIVRFFPIEQSEKDNLKDAVLDKNRREEVKSFFRKHKTDEHIRKQVYDIADNKLSGRTVFCKEHILEHTEHSKEERKVFRLAPSLKTKIENVLAVIKDEILPKFTVNKVVMESNNFDIAAKTQGKKRLAKEEYGKGPREGKETRKEALLRETDGRCIYCGKSIDISNAHDDHIFPRKAGGLNIFANLVACCTVCNENKKGRTPLESGILPKPEIIAIIKNDLKKKILEDARNINTVDFNKYMSHASIGWRYMRDRLRESAGNK…	402		n/a	Soil	SRR2090168	TRUE	1797824	Bacteria	Proteobacteria	Deltaproteobacteria				Deltaproteobacteria bacterium GWF2_42_12	Deltaproteobacteria bacterium GWF2_42_12	FALSE
41	MG34-9	MG34	II-D	MEREIVLGIDYGGKYTGLAVVDRRHNQVLYANRVKMRDDVADILKGRREQRGIRRTAQTKKKRLRELRNYLKSIGYNESTATFKTVYSLAHKRGYDYADMPEEKTSEKIEAMDEEERKQWEKEKQEWEETKRNSRHREEVLKDVRKAMTEGRAAEEQIKRVESIFNKQYRPKRFNNRILTKCKVCGKNTPLRRKVRELLLENIVRFLPLESEMKETLKQTILEGQQENINKIFRKLKFNQKDWPGKNLTDIAKNKLPGRLPFCKEHFSENEKFTMIEKSTFRLAPSLKTKIENVLAVIKDEILPKFTINKVVMESNNFDIAAKTQGKKRLAKEEYGKGPREGKETRKEALLRETNGRCIYCGKSIDISNAHDDHIFPRKSGGLNIFANLVACCAVCNEN…	778		n/a	Soil	SRR2090153	TRUE	1797824	Bacteria	Proteobacteria	Deltaproteobacteria				Deltaproteobacteria bacterium GWF2_42_12	Deltaproteobacteria bacterium GWF2_42_12	TRUE
42	MG34-10	MG34	II-D	MEREIVLGIDYGGKYTGLAVVDRRHNQVLYANRVKMRDDVADILKGRREQRGIRRTAQTKKKRLRELRNYLKSIGYNESTATFKTVYSLAHKRGYDYADMPEEKTSEKIEAMDEEERKQWEKEKQEWEETKRNSRHREEVLKDVRKAMTEGRAAEEQIKRVESIFNKQYRPKRFNNRILTKCKVCGKNTPLRRKVRELLLENIVRFLPLESEMKETLKQTILEGQQENINKIFRKLKFNQKDWPGKNLTDIAKNKLPGRLPFCKEHFSENEKFTMIEKSTFRLAPSLKTKIENVLAVIKDEILPKFTINKVVMESNNFDIAAKTQGKKRLAKEEYGKGPREGKETRKEALLRETNGRCIYCGKSIDISNAHDDHIFPRKSGGLNIFANLVACCAVCNEN…	754		n/a	Soil	SRR2090159	FALSE	0									FALSE
43	MG34-12	MG34	II-D	MERELVLGIDYGGKYTGLAVVDRRHNQVLYANRLKMRDDVAGILKDRRKQRGIRRTAQTKKKRLRELKNYLKSIGYNESTATFETVYSLAHKRGYDYADMPEEKTSEEIEAMDVEERKQWEKEKQEWEETKRNSRHRKEVVKDVHKAMIEGRATEEQIKRVERIFNKQYRPKRFNNRILTKCKVEDCGVNTPLRKNVRDLLIENIVRFFPIEQSEKDNLKDAVLDKNRREEVKSFFRKHKTDEHIRKQVYDIADNKLSGRTVFCKEHILEHTEHSKEERKVFRLAPSLKTKIENVLAVIKDEILPKFTVNKVVMESNNFDIAAKTQGKKRLAKAEYV	337		n/a	Soil	SRR1658471	TRUE	1797824	Bacteria	Proteobacteria	Deltaproteobacteria				Deltaproteobacteria bacterium GWF2_42_12	Deltaproteobacteria bacterium GWF2_42_12	FALSE
44	MG34-13	MG34	II-D	MERELVLGIDYGGKYTGLAVVDRRHNQVLYANRLKMRDDVAGILKDRRKQRGIRRTAQTKKKRLRELKNYLKSIGYNESTATFETVYSLAHKRGYDYADMPEEKTSEEIEAMDVEERKQWEKEKQEWEETKRNSRHRKEVVKDVHKAMIEGRATEEQIKRVERIFNKQYRPKRFNNRILTKCKVEDCGVNTPLRKNVRDLLIENIVRFFPIEQSEKDNLKDAVLDKNRREEVKSFFRKHKTDEHIRKQVYDIADNKLSGRTVFCKEHILEHTEHSKEERKVFRLAPSLKTKIENVLAVIKDEILPKFTVNKVVMESNNFDIAAKTQGKKRLAKEEYGKGPREGKETRKEALLRETDDRCIYCGKSIDISNAHDDHIFPRKAGGLNIFANLVACCAVCNE…	530		n/a	Soil	SRR2090155	TRUE	122706	Bacteria	Proteobacteria	Deltaproteobacteria					Deltaproteobacteria	FALSE
45	MG34-14	MG34	II-D	MERELVLGIDYGGKYTGLAVVDRRHNQVLYANRLKMRDDVAGILKDRRKQRGIRRTAQTKKKRLRELKNYLKSIGYNESTATFETVYSLAHKRGYDYADMPEEKTSEEIEAMDVEERKQWEKEKQEWEETKRNSRHRKEVVKDVHKAMIEGRATEEQIKRVERIFNKQYRPKRFNNRILTKCKVEDCGVNTPLRKNVRDLLIENIVRFFPIEQSEKDNLKDAVLDKNRREEVKSFFRKHKTDEHIRKQVYDIADNKLSGRTVFCKEHILEHTEHSKEERKVFRLAPSLKTKIENVLAVIKDEILPKFTVNKVVMESNNFDIAAKTQGKKRLAKEEYGKGPREGKETRKEALLRETDDRCIYCGKSIDISNAHDDHIFPRKAGGLNIFANLVACCTVCNE…	747		n/a	Soil	SRR2090165	TRUE	122706	Bacteria	Proteobacteria	Deltaproteobacteria					Deltaproteobacteria	TRUE
46	MG34-15	MG34	II-D	MERELVLGIDYGGKYTGLAVVDRRHNQVLYANRLKMRDDVAGILKDRRKQRGIRRTAQTKKKRLRELKNYLKSIGYNESTATFETVYSLAHKRGYDYADMPEEKTSEEIEAMDVEERKQWEKEKQEWEETKRNSRHRKEVVKDVHKAMIEGRATEEQIKRVERIFNKQYRPKRFNNRILTKCKVEDCGVNTPLRKNVRDLLIENIVRFFPIEQSEKDNLKDAVLDKNRREEVKSFFRKHKTDEHIRKQVYDIADNKLSGRTVFCKEHILEHTEHSKEERKVFRLAPSLKTKIENVLAVIKDEILPKFTVNKVVMESNNFDIAAKTQGKKRLAKEEYGKGPREGKETRKEALLRETDGRCIYCGKSIDISNAHDDHIFPRKAGGLNIFANLVACCALVKD…	1240		n/a	Soil	SRR1658466	TRUE	122706	Bacteria	Proteobacteria	Deltaproteobacteria					Deltaproteobacteria	FALSE
47	MG34-16	MG34	II-D	MERELVLGIDYGGKYTGLAVVDRRHNQVLYANRLKMRDDVAGILKDRRKQRGIRRTAQTKKKRLRELKNYLKSIGYNESTATFETVYSLAHKRGYDYADMPEEKTSEEIEAMDVEERKQWEKEKQEWEETKRNSRHRKEVVKDVHKAMIEGRATEEQIKRVERIFNKQYRPKRFNNRILTKCKVEDCGVNTPLRKNVRDLLIENIVRFFPIEQSEKDNLKDAVLDKNRREEVKSFFRKHKTDEHIRKQVYDIADNKLSGRTVFCKEHILEHTEHSKEERKVFRLAPSLKTKIENVLAVIKDEILPKFTVNKVVMESNNFDIAAKTQGKKRLAKEEYGKGPREGKETRKEALLRETDGRCIYCGKSIDISNAHDDHIFPRKAGGLNIFANLVACCAVCNE…	747		n/a	Soil	SRR1658344	TRUE	122706	Bacteria	Proteobacteria	Deltaproteobacteria					Deltaproteobacteria	TRUE
48	MG34-17	MG34	II-D	MERELVLGIDYGGKYTGLAVVDRRHNQVLYANRLKMRDDVAGILKDRRKQRGIRRTAQTKKKRLRELKNYLKSIGYNESTATFETVYSLAHKRGYDYADMPEEKTSEEIEAMDVEERKQWEKEKQEWEETKRNSRHRKEVVKDVHKAMIEGRATEEQIKRVERIFNKQYRPKRFNNRILTKCKVEDCGVNTPLRKNVRDLLIENIVRFFPIEQSEKDNLKDAVLDKNRREEVKSFFRKHKTDEHIRKQVYDIADNKLSGRTVFCKEHILEHTEHSKEERKVFRLAPSLKTKIENVLAVIKDEILPKFTVNKVVMESNNFDIAAKTQGKKRLAKEEYGKGPREGKETRKEALLRETDGRCIYCGKSIDISNAHDDHIFPRKAGGLNIFANLVACCAVCNE…	747		n/a	Soil	SRR1658468	TRUE	122706	Bacteria	Proteobacteria	Deltaproteobacteria					Deltaproteobacteria	TRUE
49	MG34-19	MG34	II-D	MERELVLGIDYGGKYTGLAVVDRRHNQVLYANRLKMRDDVAGILKDRRKQRGIRRTAQTKKKRLRELKNYLKSIGYNESTATFETVYSLAHKRGYDYADMPEEKTSEEIEAMDVEERKQWEKEKQEWEETKRNSRHRKEVVKDVHKAMIEGRATEEQIKRVERIFNKQYRPKRFNNRILTKCKVEDCGVNTPLRKNVRDLLIENIVRFFPIEQSEKDNLKDAVLDKNRREEVKSFFRKHKTDEHIRKQVYDIADNKLSGRTVFCKEHILEHTEHSKEERKVFRLAPSLKTKIENVLAVIKDEILPKFTVNKVVMESNNFDIAAKTQGKKRLAKEEYGKGPREGKETRKEALLRETDGRCIYCGKSIDISNAHDDHIFPRKAGGLNIFANLVACCTVCNE…	747		n/a	Soil	SRR2090150	TRUE	1797824	Bacteria	Proteobacteria	Deltaproteobacteria				Deltaproteobacteria bacterium GWF2_42_12	Deltaproteobacteria bacterium GWF2_42_12	FALSE
50	MG34-20	MG34	II-D	MERELVLGIDYGGKYTGLAVVDRRHNQVLYANRLKMRDDVAGILKDRRKQRGIRRTAQTKKKRLRELKNYLKSIGYNESTATFETVYSLAHKRGYDYADMPEEKTSEEIEAMDVEERKQWEKEKQEWEETKRNSRHRKEVVKDVHKAMIEGRATEEQIKRVERIFNKQYRPKRFNNRILTKCKVEDCGVNTPLRKNVRDLLIENIVRFFPIEQSEKDNLKDAVLDKNRREEVKSFFRKHKTDEHIRKQVYDIADNKLSGRTVFCKEHILEHTEHSKEERKVFRLAPSLKTKIENVLAVIKDEILPKFTVNKVVMESNNFDIAAKTQGKKRLAKEEYGKGPREGKETRKEALLRETDGRCIYCGKSIDISNAHDDHIFPRKAGGLNIFANLVACCTVCNE…	747		n/a	Soil	SRR2090161	TRUE	122706	Bacteria	Proteobacteria	Deltaproteobacteria					Deltaproteobacteria	TRUE
51	MG34-21	MG34	II-D	MESNNFDIAAKTQGKKRLAKEEYGKGPREGKETRKEALLRETDGRCIYCGKSIDISNAHDDHIFPRKAGGLNIFANLVACCTVCNENKKGRTPLESGILPKPEIIAIIKNDLKKKILEDARNINTVDFNKYMSHASIGWRYMRDRLRESAGNKKLSIERQSGIYTAYFRRWWGFKKERGNTLHHALDAVILASRKGYSDDGLVDMTLKPKYNKGGEFDPEKHIPEPIEFKRDKGSKGSALHDRNPLSYKKGIITRRFMVTEIECGKEDDVISETYREKLKEAFKLFDTKKGKCLTDKEAKEAGFCIKKNELVMSLKCSIKGTGPGQMIRINNNVFKTNVHNVGVDVYLDEKGKKKAYERKNPRLSKHFIEPPPQPNGRVSFTLKRRDMVTVEGEDAIYR…	434	vir	n/a	Soil	SRR2090157	TRUE	1797824	Bacteria	Proteobacteria	Deltaproteobacteria				Deltaproteobacteria bacterium GWF2_42_12	Deltaproteobacteria bacterium GWF2_42_12	TRUE
52	MG34-22	MG34	II-D	QWEKEKQEWEETKRNSRHREEVLKDVRKAMTEGRAAEEQIKRVESIFNKQYRPKRFNNRILTKCKVCGKNTPLRRKVRELLLENIVRFLPLESEMKETLKQTILEGQQENINKIFRKLKFNQKDWPGKNLTDIAKNKLPGRLPFCKEHFSENEKFTMIEKSTFRLAPSLKTKIENVLAVIKDEILPKFTINKVVMESNNFDIAAKTQGKKRLAKEEYGKGPREGKETRKEALLRETNGRCIYCGKSIDISNAHDDHIFPRKSGGLNIFANLVACCAVCNENKKGRTPLESGILPKPDVIRFMEDEFNRLKIKMWKIRRKQSLTTEEIMDKAKRNKLELKLKILEDAQQVNELDFNKYMSHASIGWRYMRDRLRESAGNKKLPIERQSGIYTAYFRRWWG…	443		n/a	Soil	SRR2090155	TRUE	1797824	Bacteria	Proteobacteria	Deltaproteobacteria				Deltaproteobacteria bacterium GWF2_42_12	Deltaproteobacteria bacterium GWF2_42_12	FALSE
53	MG34-23	MG34	II-D	MEKELVLGIDYGGKYTGLGVVDRRNNQVLYARTIKMRDDVADILKGRREQRGIRRTQQTRKKRLRELKKYLNSIGYDNSTELFKSIYSLAHKRGYDYADMPTPEEIEEMDEKEKKEWKDTQRNSRYRKEVLADVRKVMSNGGASDEQIKRVESIFNKQYRPKRFNNRILTKCKVCGKNTPLRRNVRELLLENIVRFLPLESELKETLKRTILEGQQGNINKLFRKLKFNQKDWPGKNLTDIAKNKLPGRLPFCKEHFAENEKFTTIEKSTFRLAPSLKTKIENVLTVIKDEVMPNFALDRVVMESNNFDIAAKTKGKKRLAKEEYSKGHKENRETLMESLLRETDGRCVYCGKTITLADANKDHIYPKKAGGSNIFANLVACCRSCNENKGGRTPSESG…	680		n/a	Soil	SRR1658344	TRUE	2026770	Bacteria	Nitrospirae	Nitrospira	Nitrospirales	Nitrospiraceae		Nitrospiraceae bacterium	Nitrospiraceae bacterium	FALSE
54	MG34-24	MG34	II-D	NPEVVATIKNDLKKKILDDARSIKQLDFNKYMSHASIGWRHMRDRLKELTGNDKLPVERLSGIVTAYFRRWWGFKKERANDKHHALDAVILASRKDYTDEGLVAMTLKPANSDGREFDPEKHIKESEEFKRNKGSRGSALYDKNPLSIKNGKIARRYMVTEIERGKEDAVISEEWREKLKEAFDRFGVSNGKCLTDLQTKEVGLYGQKNPMSLKCAVRGAGKGQIVLIGNNAFKTNVHNVGVAVYLDEKGKKRACELKNQRLAKHFVEPQDEIKGKILFTLRKGDTVKAEDGNIYRILELGERPVVDIKWVPTSDGKKKRVKTAIHATKL	330		n/a	Soil	SRR1658466	TRUE	1298915	Bacteria	Nitrospirae						Nitrospirae	FALSE
55	MG102-1	MG102	II-D	MQSRVTLSIDFGYKNIGVALVRDQDGINTPLFAGTLLYDPFQLSTKVGPRAELRRGRRTRKTKKHRLNLLKKKLFDTNLPEGAVQELITFCRRRGYSSLFDVKEPPKTGKVDSKEEIVFRFSREEFFEALEKQIDRLVPDDKKEKALTLCEAILNRAGEPSREIRPLRINNRGASRCAWDGCENVTPRRDNALRDPLSQFVHTVFAASLRGDATLQDEVARMLDRIAELGKRLRHRGGTNPDKERKALKAEISEELKLLKKLYGLSPDLTEEAATPWAKIRQNITNLIEQTGGRNRFCRYHSSQYVTHFMEGKPLPFKATLTERDLVSRREEILFQKMWRYIEARILPLVPDGIDRVIVERTAIDLLGGSRKQRQGIINKEALEEMYQHGPRYGFSDDL…	954		n/a	Soil	SRR7007045	TRUE	1797838	Bacteria	Proteobacteria	Deltaproteobacteria				Deltaproteobacteria bacterium RBG_16_47_11	Deltaproteobacteria bacterium RBG_16_47_11	TRUE
56	MG102-2	MG102	II-D	MVTLGVDYGASSVGLALVRSDEKGHNIPLFAGTIRLDARWLKEKVEVRAGIRRLRRTKKTKRHRLRQLEQSLTQIGLGAEQIQSIVRFSNRRGYKSLFDAGVADDDHDEAELTYRFTREEFFKALGTELQSIIPDTSQRQKALSTCETILNRQGDRSLEIRQIKIDNRGASRCAWEGCNRVTPRSDNALGEVLSQQIYTVFQSALKVNPVLCQKVETATHELHELAKRLRNASGEAASNEKKILRKRARTILRALKELLYTPAEGVGDAEKAWKYIETGIMNIMESRLGRNRYCREHSREYVQTICSGKLVPFKQTISESDIISRREQIAYAKLWRYIEARILPLTPGGIDRIVVERTAFDLLAGSRKTIQKATDQFKEEMYQHGPMYGFESVPDMLKE…	946		n/a	Soil	SRR7151610	TRUE	119977	Bacteria	Proteobacteria	Acidithiobacillia	Acidithiobacillales	Acidithiobacillaceae	Acidithiobacillus		Acidithiobacillus	TRUE
57	MG102-3	MG102	II-D	MSVTLTIDPGSRNIGLALVRSRAGDRPSALYAACIVAEPKPLKELVVRRAQLRRMRRTRKTRRRRLRRLADALRGIAGAEAIVRFCRRRGYSHDPKRARDGRGADDSTGADKLLFNVSREDFFKALEAEVQRVIAEPDRQRVLAACRRHLNAARLPGRELRPPRFDNRAVGRCRWQDCPRRPRRRANAVKENLRQTLYEWLKPVFGEALAGLEQAEAAKAKSKMCAELDHWCSLLAKLAAEYRKLADEQPDQRDEKAIKKVSALLERRKNELYQKIVDWAQENAPAKAGRKFAEDFEAYCDKKRSKGKQKWEGVSAAGATQAGAVGQKKKKKKKKRGFGNQLDDIVVKGRAGRLQYCREHTEQYIQYFLEGKPIPNREDVLDRDIRSRRQKIVFDRLWA…	1076		n/a	Thermophilic	SRR8863765	TRUE	2527969	Bacteria	Planctomycetes	Planctomycetia	Planctomycetales	Planctomycetaceae	Rubinisphaera	Rubinisphaera italica	Rubinisphaera italica	TRUE
58	MG102-4	MG102	II-D	MSVTLTIDPGSRNIGLALVRSRAGDRPSALYAACIVAEPKPLKELVVRRAQLRRMRRTRKTRRRRLRRLADALRGIAGAEAIVRFCRRRGYSHDPKRARDGRGADDSTGADKLLFNVSREDFFKALEAEVQRVIAEPDRQRVLAACRRHLNAARLPGRELRPPRFDNRAVGRCRWQDCPRRPPRRANAVEENLRQTLYEWLKPVFGEALAGLEQAEAAKAKSQMCAELDHWCSLLAKLAAEYRKLADEQPDQRDEKAIKKVSALLERRKNELYQKIVDWAQENAPAKAGRKFAEDFEAYCDKKRSKGKQKWEGVSAAGATQAGAVGQKKKKKKKKRGFGNQLDDIVVKGRAGRLQYCREHTEQYIQYFLEGKPIPNREDVLDRDIRSRRQKIVFDRLWA…	1076		n/a	Thermophilic	SRR5451357	FALSE	0									FALSE
59	MG102-5	MG102	II-D	MSVTLTIDPGSRNIGLALVRSRAGDRPSALYAACIVAEPKPLKELVVRRAQLRRMRRTRKTRRRRLRRLADALRGIAGAEAIVRFCRRRGYSHDPKRARDGRGADDSTGADKLLFNVSREDFFKALEAEVQRVIAEPDRQRVLAACRRHLNAARLPGRELRPPRFDNRAVGRCRWQDCPRRPPRRANAVEENLRQTLYEWLKPVFGEALAGLEQAEAAKAKSKMCAELDHWCSLLAKLAAEYRKLADEQPDQRDEKAIKKVSALLERRKNELYQKIVDWAQENAPAKAGRKFAEDFEAYCDKKRSKGKQKWEGVSAAGATQAGAVGQKKKKKKKKRGFGNQLDDIVVKGRAGRLQYCREHTEQYIQYFLEGKPIPNREDVLDRDIRSRRQKIVFDRLWA…	1076		n/a	Thermophilic	SRR8863378	TRUE	2706547	Bacteria	Proteobacteria	Alphaproteobacteria	Rhodobacterales	Rhodobacteraceae	Yangia	Yangia sp. PrR004	Yangia sp. PrR004	TRUE
60	MG102-6	MG102	II-D	MSVTLTIDPGSRNIGLALVRSRAGDRPSALYAACIVAEPKPLKELVVRRAQLRRMRRTRKTRRRRLRRLADALRGIAGAEAIVRFCRRRGYSHDPKRARDGRGADDSTGADKLLFNVSREDFFKALEAEVQRVIAEPDRQRVLAACRRHLNAARLPGRELRPPRFDNRAVGRCRWQDCPRRPRRRANAVEENLRQTLYEWLKPVFGEALAGLEQAEAAKAKSKMCAELDHWCSLLAKLAAEYRKLADEQPDQRDEKAIKKVSALLERRKNELYQKIVDWAQENAPAKAGRKFAEDFEAYCDKKRSKGKQKWEGVSAAGATQAGAVGQKKKKKKKKRGFGNQLDDIVVKGRAGRLQYCREHTEQYIQYFLEGKPIPNREDVLDRDIRSRRQKIVFDRLWA…	1076		n/a	Thermophilic	SRR8863373	FALSE	0									TRUE
61	MG102-7	MG102	II-D	MSVTLTIDPGSRNIGLALVRSRAGDRPSALYAACIVAEPKPLKELVVRRAQLRRMRRTRKTRRRRLRRLADALRGIAGAEAIVRFCRRRGYSHDPKRARDGRGADDSTGADKLLFNVSREDFFKALEAEVQRVIAEPDRQRVLAACRRHLNAARLPGRELRPPRFDNRAVGRCRWQDCPRRPRRRANAVEENLRQTLYEWLKPVFGEALAGLEQAEAAKAKSQMCAELDHWCSLLAKLAAEYRKLADEQPDQRDEKAIKKVSALLERRKNELYQKIVDWAQENAPAKAGRKFAEDFEAYCDKKRSKGKQKWEGVSAAGATQAGAVGQKKKKKKKKRGFGNQLDDIVVKGRAGRLQYCREHTEQYIQYFLEGKPIPNREDVLDRDIRSRRQKIVFDRLWA…	937		n/a	Thermophilic	SRR5248366	FALSE	0									FALSE
62	MG102-8	MG102	II-D	LQAIIIDTEQYHRALSVCERVLNRRGGRYGEIRPLKIDNRGRSRCAWEGCNRVTPRRHNATDDVVRQQLVTYFQSPLRREPGKLPMLEQAVVKLDIISKNLRGSNEAKCRNALDKRARTILRGLQAALPMHEDEGGSDKESWEYVEKGIVKILENAGGRNRYCREHSKAYCDRVLEGKPSEFKSSIQESDIISRREQIIFNKLWRYIEARLLPLAPEGIDRIVVERTAFDLLAGKQKKIRDASSKSVESIYQYGPRYGFTSEKEMLRKEFGGLCAYCGKPSETLLEREHILPRRLFFFDSYLNILPSCPQCNAAKGTSLPGVSSLRIHEDAYRNYESYINELKSKRPLHFLHTEKKGILNLMRDPERAWDWERYLRLIANNFASIVQTQRGPRPFARYL…	782		n/a	Thermophilic	SRR8554436	TRUE	2282154	Bacteria	Proteobacteria	Deltaproteobacteria	Desulfuromonadales	Geobacteraceae		Geobacteraceae bacterium	Geobacteraceae bacterium	FALSE
63	MG102-9	MG102	II-D	MSVTLTIDPGSRNIGLALVRSRAGDRPSALYAACIVAEPKPLKELVVRRAQLRRMRRTRKTRRRRLRRLADALRGIAGAEAIVRFCRRRGYSHDPKRARDGRGADDSTGADKLLFNVSREDFFKALEAEVQRVIAEPDRQRVLAACRRHLNAARLPGRELRPPRFDNRAVGRCGWQDCPRRPPRRANAVEENLRQTLYEWLKPVFGEALAGLEQAEAAKAKSKMCAELDHWCSLLAKLAAEYRKLADEQPDQRDEKAIKKVSALLERRKNELYQKIVDWAQENAPAKAGRKFAEDFEAYCDKKRSKGKQKWEGVSAAGATQAGAVGQKKKKKKKKRGFGNQLDDIVVKGRAGRLQYCREHTEQYIQYFLEGKPIPNREDVLDRDIRSRRQKIVFDRLWA…	1076		n/a	Thermophilic	SRR9649890	TRUE	2527969	Bacteria	Planctomycetes	Planctomycetia	Planctomycetales	Planctomycetaceae	Rubinisphaera	Rubinisphaera italica	Rubinisphaera italica	TRUE
64	MG102-10	MG102	II-D	MCVTLTTDYGSRNIGLALMQAHAGQRPTALYAATIIVEPKPLKELVVRRAQLRRMRRTRKTRRRRLRRLADALRGIAGAETIVRFCRRRGYSHDPKREREGRGSDDSNSSEKVLFAVSREEFFKALEAEVQRVIAEPDRQRVLAACRRHLNAARLPGAELRPPRFDNRAVGRCGWQGCSRRPPRAENAVWECLRQTLYGWLKPVFDEALANLEQAEAAKARAAMCAEVDQWCSALVKLAAEYRKLADQQPAQRDKKDVDKTIALLTRRKKQLYRQIVRWVQDTAPAKAGRKFAADFEAYVGKKGGKGKQKSGSVSAAGARQAGVRQKKTKRGFRNQLDDIVVKGRSGRLRYCREHSAQYIQYLLDGKQIPNREDVLDRDIRSRRQKIVFDRLWTLIRGR…	1058		n/a	Thermophilic	SRR5216251	TRUE	203683	Bacteria	Planctomycetes	Planctomycetia					Planctomycetia	TRUE
65	MG102-11	MG102	II-D	MSVTLTIDPGSRNIGLALVRSRAGDRPSALYAACIVAEPKPLKELVVRRAQLRRMRRTRKTRRRRLRRLADALRGIAGAEAIVRFCRRRGYSHDPKRARDGRGADDSTGADKLLFNVSREDFFKALEAEVQRVIAEPDRQRVLAACRRHLNAARLPGRELRPPRFDNRAVGRCRWQDCPRRPPRRANAVEENLRQTLYEWLKPVFGEALAGLEQAEADKAKSQMCAELDHWCSLLAKLAAEYRKLADEQPDQRDEKAIKKVSALLERRKNELYQKIVDWAQENAPAKAGRKFAEDFEAYCDKKRSKGKQKWEGVSAAGATQAGAVGQKKKKKKKKRGFGNQLDDIVVKGRAGRLQYCREHTEQYIQYFLEGKPIPNREDVLDRDIRSRRQKIVFDRLWA…	1076		n/a	Thermophilic	SRR9650340	FALSE	0									TRUE
66	MG102-12	MG102	II-D	MSVTLTIDPGSRNIGLALVRSRAGDRPSALYAACIVAEPKPLKELVVRRAQLRRMRRTRKTRRRRLRRLADALRGIAGAEAIVRFCRRRGYSHDPKRARDGRGADDSTGADKLLFNVSREDFFKALEAEVQRVIAEPDRQRVLAACRRHLNAARLPGRELRPPRFDNRAVGRCRWQDCPRRPRRRANAVEENLRQTLYEWLKPVFGEALAGLEQAEAAKAKSKMCAELDHWCSLLAKLAAEYRKLADEQPDQRDEKAIKKVSALLERRKNELYQKIVDWAQENAPAKAGRKFAEDFEAYCDKKRSKGKQKWEGVSAAGATQAGAVGQKKKKKKKKRGFGNQLDDIVVKGRAGRLQYCREHTEQYIQYFLEGKPIPNREDVLDRDIRSRRQKIVFDRLWA…	1076		n/a	Thermophilic	SRR9650343	FALSE	0									FALSE
67	MG102-13	MG102	II-D	MSVTLTIDPGSRNIGLALVRSRAGDRPSALYAACIVAEPKPLKELVVRRAQLRRMRRTRKTRRRRLRRLADALRGIAGAEAIVRFCRRRGYSHDPKRARDGRGADDSTGADKLLFNVSREDFFKALEAEVQRVIAEPDRQRVLAACRRHLNAARLPGRELRPPRFDNRAVGRCRWQDCPRRPPRRANAVEENLRQTLYEWLKPVFGEALAGLEQAEAAKAKSKMCAELDHWCSLLAKLAAEYRKLADEQPDQRDEKAIKKVSALLERRKNELYQKIVDWAQENAPAKAGRKFAEDFEAYCDKKRSKGKQKWEGVSAAGATQAGAVGQKKKKKKKKRGFGNQLDDIVVKGRAGRLQYCREHTEQYIQYFLEGKPIPNREDVLDRDIRSRRQKIVFDRLWA…	1076		n/a	Thermophilic	SRR9650344	FALSE	0									TRUE
68	MG102-14	MG102	II-D	MITLAIDYGASNIGIALVRNTEEGNEPLFAGTIIIDAKGVKDLAEPRAAIRRLRRTRKTKIRRLRQLSLALKRLGLGEEVSRIVRFARRRGYKSLFDDPDEAKQTKDDVSGYRCTREEFFHELEHELQAIIIDTEQYHRALSVCERVLNRRGERYGEIRPLKIDNRGRSRCAWEGCNRVTPRRHNATDDVVRQQLVTYFQSPLRREPGKLPMLEQAVVKLDIISKNLRGSNEAKCRNALNKRARTILRGLQAALPMHEDEGGSDKESWEYVEKGIVKILENAGGRNRYCREHSKAYCDRVLEGKPSEFKSSIQESDIISRREQIIFNKLWRYIEARLLPLAPEGIDRIVVERTAFDLLAGKQKKIRDASSKSVESIYQYGPRYGFTSEKEMLRKEFGGL…	949		n/a	Thermophilic	SRR9651403	TRUE	2282154	Bacteria	Proteobacteria	Deltaproteobacteria	Desulfuromonadales	Geobacteraceae		Geobacteraceae bacterium	Geobacteraceae bacterium	TRUE
69	MG102-15	MG102	II-D	MSVTLTIDPGSRNIGLALVRSRAGDRPSALYAACIVAEPKPLKELVVRRAQLRRMRRTRKTRRRRLRRLADALRGIAGAEAIVRFCRRRGYSHDPKRARDGRGADDSTGADKLLFNVSREDFFKALEAEVQRVIAEPDRQRVLAACRRHLNAARLPGRELRPPRFDNRAVGRCRWQDCPRRPRRRANAVEENLRQTLYEWLKPVFGEALAGLEQAEAAKAKSKMCAELDHWCSLLAKLAAEYRKLADEQPDQRDEKAIKKVSALLERRKNELYQKIVDWAQENAPAKAGRKFAEDFEAYCDKKRSKGKQKWEGVSAAGATQAGAVGQKKKKKKKKRGFGNQLDDIVVKGRAGRLQYCREHTEQYIQYFLEGKPIPNREDVLDRDIRSRRQKIVFDRLWA…	1074		n/a	Thermophilic	SRR10848475	FALSE	0									TRUE
70	MG102-16	MG102	II-D	IDTLYRLAGKQKKIRDASSKSVESIYQYGPRYGFTSEKEMLRKEFGGLCAYCGKPSETLLEREHILPRRLFFFDSYLNILPSCPQCNAAKGTSLPGVSSLRVHEDAYRNYESYINELKSKRPLHFLHTEKKGILNLMRDPERAWDWERYLRLIANNFASIVQTQRGPRPFARYLYSKLSRRQEKPPEIAFRSGRHTALYRSVAYPDFSKAQEKAGEDGNSHPVNHALDALLLASKLPRPEPLEARGLNHASLKAWADQVRGKAAPAGEDGIPVIPAYKCFVPGFEETDAHGYVTVEMAMMNWNKKDTATTKQDPYGWSESRQHPTKRVSARTLFDDLREEKSKKNPSELIKRIYHPALRSAVEKAYQESHNRIQAAEALKNWLRDSVKNSLRSSSFSRH…	598		n/a	Thermophilic	SRR5248875	TRUE	1463898	Bacteria	Actinobacteria	Actinobacteria	Streptomycetales	Streptomycetaceae	Streptomyces	Streptomyces sp. NRRL S-31	Streptomyces sp. NRRL S-31	FALSE
71	MG102-17	MG102	II-D	KRARTILRGLQAALPMHEDEGGSDKESWEYVEKGIVKILENAGGRNRYCREHSKAYCDRVLEGKPSEFKSSIQESDIISRREQIIFNKLWRYIEARLLPLAPEGIDRIVVERTAFDLLAGKQKKIRDASSKSVESIYQYGPRYGFTSEKEMLRKEFGGLCAYCGKPSETLLEREHILPRRLFFFDSYLNILPSCPQCNAAKGTSLPGVSSLRVHEDAYRNYESYINELKSKRPLHFLHTEKKGILNLMRDPERAWDWERYLRLIANNFASIVQTQRGPRPFARYLYSKLSRRQEKPPEIAFRSGRHTALYRSVAYPDFSKAQEKAGEDGNSHPVNHALDALLLASKLPRPEPLEARGLNHASLKAWADQVRGKAAPAGED	380		n/a	Thermophilic	SRR5248876	TRUE	2282154	Bacteria	Proteobacteria	Deltaproteobacteria	Desulfuromonadales	Geobacteraceae		Geobacteraceae bacterium	Geobacteraceae bacterium	FALSE
72	MG102-18	MG102	II-D	MSPPTSAIPATTLAIDFGQRYIGVALVEHSQEDPNRVLYAATIVVESKPLKALVEPRSGTRRIRRTRKTHQRRLARLAQSLADVPGVEGILRFCSRRGFSYDADETDEEAFHVSREEFFSALEAEIEQTIPPPFQGRVLAACERHLNRSRRRGAELRPARFENRGRARCQWAGCTHNVPRAEHDLVGRLQQSLFLWLQPVFAESSDPARLRKSVDHWIRELAAASVALARQAPPDEPSADDARGARRAIHARIKRVYQNLLRRVHAEAPEAADSFAENWKEYYQPVISAAVRGEAAGRVRLCRQHSAEFVKHVLARHPIPVKQELELGDLVSRTQQILFDRLARLIEGRLLPLAGGRIGRLVVERVAFDILSGPLKARRSLAEEKAAELYWYGPQAGFA…	491		n/a	Thermophilic	SRR5581334	TRUE	2485114	Bacteria	Proteobacteria	Betaproteobacteria	Burkholderiales	Comamonadaceae	Comamonas	Comamonas sp. JUb58	Comamonas sp. JUb58	TRUE
73	MG102-19	MG102	II-D	MSVTLTIDPGSRNIGLALVRSRAGDRPSALYAACIVAEPKPLKELVVRRAQLRRMRRTRKTRRRRLRRLADALRGIAGAEAIVRFCRRRGYSHDPKRARDGRGADDSTGADKLLFNVSREDFFKALEAEVQRVIAEPDRQRVLAACRRHLNAARLPGRELRPPRFDNRAVGRCRWQDCPRRPRRRANAVKENLRQTLYEWLKPVFGEALAGLEQAEAAKAKSKMCAELDHWCSLLAKLAAEYRKLADEQPDQRDEKAIKKVSALLERRKNELYQKIVDWAQENAPAKAGRKFAEDFEAYCDKKRSKGKQKWEGVSAAGATQAGAVGQKKKKKKKKRGFGNQLDDIVVKGRAGRLQYCREHTEQYIQYFLEGKPIPNREDVLDRDIRSRRQKIVFDRLWA…	1076	vir	n/a	Thermophilic	SRR9650298	FALSE	0									FALSE
74	MG102-20	MG102	II-D	MITLAIDYGASNIGIALVRNTEEGNEPLFAGTIIIDAKGVKDLAEPRAAIRRLRRTRKTKIRRLRQLSLALKRLGLGEEVSRIVRFARRRGYKSLFDDPDEAKQTKDDVSGYRCTREEFFHELEHELQAIIIDTEQYHRALSVCERVLNRRGERYGEIRPLKIDNRGRSRCAWEGCNRVTPRRHNATDDVVRQQLVTYFQSPLRREPGKLPMLEQAVVKLDIISKNLRGSNEAKCRNALNKRARTILRGLQAALPMHEDEGGSDKESWEYVEKGIVKILENAGGRNRYCREHSKAYCDRVLEGKPSEFKSSIQESDIISRREQIIFNKLWRYIEARLLPLAPEGIDRIVVERTAFDLLAGKQKKIRDASSKSVESIYQYGPRYGFTSEKEMLRKEFGGL…	949		n/a	Thermophilic	SRR7539742	TRUE	2026724	Bacteria	Chloroflexi					Chloroflexi bacterium	Chloroflexi bacterium	FALSE
75	MG102-21	MG102	II-D	SHGLSICFKEIRLLRIENRGRSRCAWDGCSKVTPRRDNGLREILAQEIITVYARQIRKYPHLYPELQQKIDLLAELGKRFRHAAGPDVQKEQDCLKKRISAELTSLKILLDITETDKKWQYFRKNLTDIIKKSNGRNRFCRWHSDQYVAHLLEGKPIPFKRSLSEADITSRREEILFQKLWRYVEARILPLAPQGIDRIVVERTAFDLLAGSRTQRQKLSDDELESMYQKGPRYGFNSDLEMLKCEFGGLCAYCGQPAGEILEREHILPQADFFFDSYLNKVPACPECNRIWKGNSSPLEASMVIHEKAYHAYCQYLSAKFGNKPPHVYHNTKKGLLKLMTRKERLPEVQRLLALISKNLGTIGESQKSPRPLAR	375		n/a	Thermophilic	SRR6301445	TRUE	2282154	Bacteria	Proteobacteria	Deltaproteobacteria	Desulfuromonadales	Geobacteraceae		Geobacteraceae bacterium	Geobacteraceae bacterium	FALSE
76	MG102-22	MG102	II-D	MKNKVTSGRTYTLGIDYGASNVGIALVCNESTGENVPLFAATLRLDARDLKEKVETRAGIRSLRRTKKTKKRRLRELENTLTSIGLPEDNVASIIRFSKRRGYKSLFDKDDSEETAEQPDSEFVYRFSREIFFQSLKSELETIVADPSLRLKALAQCERILNKQGNPDHEIRRIRIDNRGASRCAWENCNRVTPRSDNAIKDVLAQQLYNYFQTALRENPSGTAKVDDVLQKLEPIAKRIRAVSGDHVKEEKKALRKQARTALRDLNRILMPIPDGVPNDESWEYVEKGVMNSVEKRSGRNRYCREHSVEYIRTILAGKAVPFKKTITDADIISRREQIAYSKLWRYIEARVLPLTPQGIDRIVVERTAFDLLAGSWKTIQGASDKFKEDMYQQGPMFG…	519		n/a	Soil	SRR7151593	TRUE	2282154	Bacteria	Proteobacteria	Deltaproteobacteria	Desulfuromonadales	Geobacteraceae		Geobacteraceae bacterium	Geobacteraceae bacterium	FALSE
77	MG102-23	MG102	II-D	LLASELPDLYPVEALNLPLWQLKNWADTVRARAPKSGDEGVPICPDGPQYVDGFETVHPGGYVEVDLRSMRWNQKDSMTHKQDPYGFSEKTGMPTKRGSAFDLYTKLKKEKNPSKVKSRIALIHHPALRKALSESLQSDTTGSSAAENLKTWLRISVKNSLAHSRFSNHPGDQARRSELEKFITQEDCPIPSVIGVKMFDMGVRGKIDMKRLDRQTGGIGHRYMTQPPNKGVIVAYPKREDGKPDLTKPCCVYHKQDLSMTPENISIFKPPPPILSDGVILGKKPYDKGDRRKALEKYLSDCGFHSYVYLTPGCTIRYKDGNEWFVRNFDSSEDFKKGRLREIIGTRRTPFVDSLIPLKVLSQ	363		n/a	Soil	SRR7151665	FALSE	0									FALSE
78	MG102-24	MG102	II-D	ADDDHDEAELTYRFTREEFFKALGTELQSIIPDTSQRQKALSTCETILNRQGDRSLEIRQIKIDNRGASRCAWEGCNRVTPRSDNALGEVLSQQIYTVFQSALKVNPVLCQKVETATHELHELAKRLRNASGEAASNEKKILRKRARTILRALKELLYTPAEGVGDAEKAWKYIETGIMNIMESRLGRNRYCREHSREYVQTICSGKLVPFKQTISESDIISRREQIAYAKLWRYIEARILPLTPGGIDRIVVERTAFDLLAGSRKTIQKATDQFKEEMYQHGPMYGFESVPDMLKEEFGGLCAYCGQSSSTLIDVDHILPHADFLFDSYLNILPA	336		n/a	Soil	SRR7151665	TRUE	2282154	Bacteria	Proteobacteria	Deltaproteobacteria	Desulfuromonadales	Geobacteraceae		Geobacteraceae bacterium	Geobacteraceae bacterium	FALSE
79	MG102-25	MG102	II-D	IDNRGASRCAWENCNRVTPRSDNAIKDVLAQQLYNYFQTALRENPSGTAKVDDVLQKLEPIAKRIRAVSGDHVKEEKKALRKQARTALRDLNRILMPIPDGVPNDESWEYVEKGVMNSVEKRSGRNRYCREHSVEYIRTILAGKAVPFKKTITDADIISRREQIAYSKLWRYIEARVLPLTPQGIDRIVVERTAFDLLAGSWKTIQGASDKFKEDMYQQGPMFGFSSRAEMLKEEFGGLCAYCGKPSAVLMDHDHILPRADFFFDGYLNILPACPTCNSNLKGKRAASDQALTVAPNAYEAYKNYLAKKFRNRPMHFLHTVKKGILNLMKDPDRIWEAEKYLSIVARQYAQIVQTQRSPRPFARLLYRKIRETQGSEPDITFRSGRHTALYRTIAYPEF…	553		n/a	Soil	SRR7151596	TRUE	2282154	Bacteria	Proteobacteria	Deltaproteobacteria	Desulfuromonadales	Geobacteraceae		Geobacteraceae bacterium	Geobacteraceae bacterium	FALSE
80	MG102-27	MG102	II-D	MGTATHTLGIDFGSQNIGIALVRHSNSHPNEVLYAGTLFVNSRLLSSRVDDRKAARRTRRTQKTKKRRMRNLKQTLKSLGIEGDTAKSIVSFSRRRGYSWTRDDIALEGEQAEKEYFDFSISREEFFSALKKEIERILPEDRQREVFNCCRNVLDREIRPSRFMNRNPSKCWWEGCNRNLPSARNAVELRLKQSLFIKFLPLIDLLHEDKTKHDEFIDSLNAFIALFRELSDRFRKARLVENEELRDSETKTLREEYRKKKADFKKYLLSVAKSLGKEHLDNIKTNFNTYYGKEIDNVVKKVQSGRVSFCREHSDAYVQYMLEHREIP	328		n/a	Soil	SRR2090151	FALSE	0									FALSE
81	MG102-28	MG102	II-D	MHEDKTKHDEFIDSLNAFIALFRELSDRFRKTQLFENEEMRMNETKTLKEEYRKKKADFKKYLLSVAKSLGKEHLDNIRTNFNAYYGKEIDNVVKKVQSGRVSFCREHSDAYVQHMLEHREIPYRQTISDRQIISKQKQILFNKIWRFIEARLLSLAEGKIDTVTVERSAFDLLAIPFSDKTTLSEKKTDALYWYGPRYGYKSRVEMLYNEFDGHCTYCGGKFNTDELNEVEHILPRSRFNFDNYFNLTLSCRDCNRKKGDRTAYESGLTIHETAYNAYSEYVKKRGKFRHSYHNLKKGILNLMRRKDSNAETVLSIIGQNLLEIAYTQRGPRPLARYLTRKLNERSQNNPAIKYVAGRHTAVYRQLLFPDFDKLTDKLLEEKEDSVNHALDACILAFW…	538		n/a	Soil	SRR7007045	TRUE	633131	Bacteria	Proteobacteria	Alphaproteobacteria	Rhodobacterales	Rhodobacteraceae	Thalassobium	Thalassobium sp. R2A62	Thalassobium sp. R2A62	FALSE
82	MG102-29	MG102	II-D	MQSRVTLSIDFGYKNIGVALVRDQDGINTPLFAGTLLYDPFQLSTKVGPRAELRRGRRTRKTKKHRLNLLKKKLFDTNLPEGAVQELITFCRRRGYSSLFDVKEPPKTGKVDSKEEIVFRFTREEFFGALEKQIERLVPDEKRGLVLGLCENILNRAGEPSKEIRPLRINNRGASRCAWDGCENVTPRRDNALRDPLSQFVHTVFAASLRGDTALQQEVARMLDRIAVLGKRLRHRKGPDPDKERKALKAKISDELKLLKKLYGLNPDLTEEAATPWAKIRQNITNLIEQTGGRNRFCRYHSSQYVTHFMEGKPIPFKATLTEKDLVSRREEILFQKIWRYIEARILPLVPDGIDRVIVERTAIDLLGGSRKQRQG	376		n/a	Soil	SRR7006460	FALSE	0									FALSE
83	MG102-30	MG102	II-D	ETKTLREEYRKKKADFKKYLLSVAKSLGKEHLDNIRTNFNAYYGKEIDNVVKKVQSGRVSFCREHSDAYVQHMLEHKEIPYRQTISDRQIISKQKQILFNKIWRFIEARLLPLAEGKIDTVTVERSAFDLLAIPFRDKTTLSEKKTDALYWYGPRFGYKSRVEMLYNEFDGHCTYCGRKFNTDELNEVEHILPRSRFNFDNYFNLTLSCRDCNKKKGERTAYESGLTIHETAYNAYSEYVKKRGKFRHSYHNLKKGILNLMRRKDSDAETVLSIIGQNLLEIAYTMRGPRPLARYLARKLNERSQNNPAIKYVAGRHTAVYRQLLFPDFDKLTDKLLEEKEDSVNHALDACILAFWMPAVTELERGRYAYRDVTYWADRVRSLATKTDNTGLPAFTPPQ…	563		n/a	Soil	SRR2090149	FALSE	0									FALSE
84	MG102-31	MG102	II-D	FLNRAGNPSKEIRVLRINNRGASRCAWDGCENVTPRRDNALRDPLSQFVHTVFAASLRSDAALQQEVARMLDRIAELGKRLRHRGGPNPDKERKALKARISEELKLLKKLYGLSPDLTEEDATPWARIRRNITNLIEQTGGRNRFCRYHSNQYVTYFMEGKPIPFKATLSERDLVSRREEILFQKIWRYIEARLLNLAPDGIDRVIVERTAIDLLGGSRKQRQGIMNKEALEEMYQYGPRYGFNDDLEMLRAEFDGLCVYCGKPNTELLERDHLLPQSKFFFDSYLNKVPACPPCNRTLKQAASPGGAALRIDERAYDAHSKYVASKFKEKPPHLFHTIKK	341		n/a	Soil	SRR2090149	TRUE	2282154	Bacteria	Proteobacteria	Deltaproteobacteria	Desulfuromonadales	Geobacteraceae		Geobacteraceae bacterium	Geobacteraceae bacterium	FALSE
85	MG102-32	MG102	II-D	MQSRVTLSIDFGYKNIGVALVRDQDGINTPLFAGTLLYDPFQLSTKVGPRAELRRGRRTRKTKKHRLNLLKKKLFDTNLPEGAVQELITFCRRRGYSSLFDVKEPPKTGKVDSKEEIVFRFSREEFFEALEKQIDRLVPDDKKEKALTLCEAILNRAGEPSREIRPLRINNRGASRCAWDGCENVTPRRDNALRDPLSQFVHTVFAASLRGDATLQDEVARMLDRIAELGKRLRHRGGTNPDKERKALKAEISEELKLLKKLYGLSPDLTEEAATPWAKIRQNITNLIEQTGGRNRFCRYHSSQYVTHFMEGKPLPFKATLTERDLVSRREEILFQKMWRYIEARILPLVPDGIDRVIVERTAIDLLGGSRKQRQGIINKEALEEMYQHGPRYGFSDDL…	954		n/a	Soil	SRR7007151	TRUE	2282154	Bacteria	Proteobacteria	Deltaproteobacteria	Desulfuromonadales	Geobacteraceae		Geobacteraceae bacterium	Geobacteraceae bacterium	TRUE
86	MG102-33	MG102	II-D	IIRFCARRGYKSLWETDEKSGGESKGNDNIVYHYGREEFFAALKTKLEDSLSEQNARDSLSACEQILNCHGDPPLEIRPVRIENRGVSRCAWDGCNKVTPRLANALQDPLAHVVFTVYKERIAKEPQLQAAIEAMLDRVADLGKRYHSVSGADPAAEQKVLMKRIRAEFAILKRWLASSPDNEDQVSKWKYIKINLKSLITRQEGRNRFCREHSAEYVQHLLAGKPIQFKETLIERDIASRREEILFQKLWRYIEARLLSLVPNHIDRIVVERTAFDLLTGTQKQRQKMTEKAFEEMYQRGPRYGYTNDLEMLKKEFAGLCAYCGRLSGRLTEREHILPQKDFFFDSYVNIVPACDTCNSSLKEKLSGGAVGLRIHDAAYEAYSGYLRSKFKTNPPHIY…	431		n/a	Soil	n/a	TRUE	2282154	Bacteria	Proteobacteria	Deltaproteobacteria	Desulfuromonadales	Geobacteraceae		Geobacteraceae bacterium	Geobacteraceae bacterium	FALSE
87	MG102-26	MG102	II-D	NSWTYIRNNLESVIKRQTGRNRYCRKHSEMYVNHILNGKPIPFKTTLTEKGIVSKREEILFQKLWRYIEAIVLPLAPDGIDRVVVERTAFDLLAGTRKQRDKLSDQALEEMYQSGPRLGFKNDREMLKAEFGGLCAYCGNPAESIFDREHILPRSDFFFDSYINIVPACPTCNRNLKGKRPLSASGLRIPDKAYEAYSNYLKSKYKQKPPHLFHTIKKGILKLMRQPDRMWEAEEYLILISKQFTEIVQTQRGPRSLARYLSERLRRHQGRIPNVSFFNGRHTAIWRQAAYPDFNKISDKFEGGVVNHAIDALLLACKLPSVSKLEAKRLQINDLSEWKRSVRRLAPAPGPNGIPDLPIPRDIVPGFEKVENDNYISADLAM	382		n/a	Salt-water associated sediment	n/a	TRUE	2282154	Bacteria	Proteobacteria	Deltaproteobacteria	Desulfuromonadales	Geobacteraceae		Geobacteraceae bacterium	Geobacteraceae bacterium	FALSE
88	MG102-35	MG102	II-D	MITLAIDYGASNVGIALVRNTEAGNEPLFAGTVILDARKLKEKVETRAGIRGLRRTRKTKNRRLRELGEALSGLGMEGDKVARIVRFSNRRGYKSLFSDPNETEKVDEAESAYRCTREQFFHQLEQELQEILSDREACDKALSVCERILNRKGDRYAEIRLIRIDNRGASRCAWGDCNKVTPRRDNATDDAIAQQLVTYFQSAIKTEPHKLEMLNQTVCELDSISKNLRGAIANNDDSSKKILRRRARKSLRNLRAELPSTEPEDVSGDAWKYVEKGILNILENSGGRNRYCREHSKSYVEKVLEGKPPEFKSTIADSDIISRREQIAFSKLWRYIEARLLPLAPKGIDRIVVERTAFDLLAGKRKKIRDASSEGVENIYQYGPMYGFPNEKEMLRKEF…	955		n/a	Fresh water	SRR12667319	TRUE	2358	Bacteria	Proteobacteria	Deltaproteobacteria	Syntrophobacterales	Syntrophaceae	Desulfomonile	Desulfomonile tiedjei	Desulfomonile tiedjei	TRUE
89	MG102-36	MG102	II-D	MITLGIDWGAVNVGVALVRNTESGNEPLFAGTIIINASMIKEKVEARANIRGLRRSRKTKKSRLRELRVGLQTLGVDPVTVGHIVTFCERRGYSHQDKDEKESQEESQYKVHRNKFFQSLGEELERRFQSQELREQVCKICEQVLNAKCDPQQEPRPARFDNRGVSRCAWEGCDKVTPRRENATGDAVAQQLVTYFQGALKETPSMKENVIKVSTQLNLLAKELRAAIEDEAGDQKKAIKKRARQSLEQLRDDLTESQPVTDETKKAWKYVKDGIISLLENTGGRNSYCREHSKAYIDTILKGKQPPFKKTISESDIISRREQITFGKFWRYIEARVLPLAPEGIDRIVLERTAFDMLAGSRKIINKTSDKRVEDIYQQGPMYGCINRKDMLQKEFGGL…	940		n/a	Fresh water	SRR11848696	FALSE	0									TRUE
90	MG102-37	MG102	II-D	MLKNWTFKSLERELNVIIPEDVRQAKALAICENILNRRGDPFQEIRKIKIDNRGVSRCAWEGCSRVTPRSDNALREIIAQQLFTVFQTVLKDNLSYVHAVDKAASVLDELAKRLRHSAGEHATKEKKTLRKKARIILRELKEKLYRPDDYVLDQDRAWKYIETGILNIIEKRRGRNRYCRDHSNIYVETILSGKPAPFKHTINESDIISRREQIAYSKLWRYIEARVLPLATEGIDRIVVERTAFDLLAGSWKSIQTASDQFKEDMYQQGPMYGFGSLHEMLKEEFGGLCAYCGKPSDMLRDREHILPRAKFFFDSYLNLVPACPKCNSDLKGKRTLSELSLTIHPDAYKSYTDYLKKKFKTRPMHYLHTIKKGVLNLMQDHTRLWEAERYLSLIAKQF…	831		n/a	Fresh water	SRR12400135	FALSE	0									TRUE
91	MG102-38	MG102	II-D	MYNSLKDMETKVTLSIDFGSKNIGLALVRNQEGVNIPLFAGTLLYDPYQLSTKVGPRAELRRGRRTRKTKRHRLTLLKKKLLAINLPNETIQQLITFCRRRGYSSLFDEPQKIDQEAKDSKEEIVFRFSREEFFRALEKQIELLVPQEKSGKVLASCEDVLNRAGDPSKEVRPLRFNNRGASRCAWDGCGNVPPRRDNALRDPLSQFVHTVFAVSLRGDATLQDEVARMLDRIAVLGKRLRHRKGPDPDKERKALKAEISDGLKLLKKLYGLNPDLTEEAATPWAKIRKNITNLIEQTGGRNRFCRYHSSQYVTHFMEGKPIPFKATLTERDLVSRREEILFQKMWRYIEARILPLVPDGIDRVIVERTAIDLLGGSRKQRQGIMNKEALEEMYQHGPR…	887		n/a	Fresh water	SRR11721626	TRUE	1531962	Bacteria	Firmicutes	Clostridia	Clostridiales	Peptococcaceae		Peptococcaceae bacterium BICA1-8	Peptococcaceae bacterium BICA1-8	TRUE
92	MG102-39	MG102	II-D	MENFTLAIDFGSVNIGLALVCNRDGVNEPLFAGIITYSNEVLKKKSNPRAQIRRLRRTRKTKKSRLNRLRQALFSLGLDQDVVNALVHFCRRRGYKALYGADREAEENGQAEETVFRYSREEFFRALNKEIDRLLPQDLRPPVLKVCDRVLNRHGELNREIRPIRIDNRGASRCAWSECDKVPPRRKNAIRDALAQFVYAIIDLPRLRNDENLHRDLDAALDTVAELAKRLRSVNGHDPDREKKVLRKRIREALKPVKDLAALDTWKVNSENIMNLLEKSQGRNRYCREHSGEYVRCLLEGRTVPFKASLVERDMVSRREEILYQKLWRYIETRILPLAPGGIDRLVVERVAFDLLAGTRKQRQKVGDKTVEESYQFGPRHGFKSDLEMLRQEFDGLCA…	936		n/a	Other	SRR5506739	TRUE	34031	Bacteria	Proteobacteria	Deltaproteobacteria	Desulfobacterales	Desulfobacteraceae	Desulfobacter	Desulfobacter vibrioformis	Desulfobacter vibrioformis	TRUE
93	MG102-40	MG102	II-D	MLHNLCDPARRSDQIERIAHPALRAILQADPEHAAERFVLWLQQSVKAGLAAAGMGNHPSDRARERFLNAFVNSSVENYLTGVAEKRRDIPRVIGIRCLNAGAPAMFDVSRSDRAGRIYQRYKADPRLRALYVGYRMRDGKLDRSRPVLLCVNQVYAVTERTSSGETPLNVPAGSALHGRPLGSGGNFKKFLADWQKAFDAFCDQAGIVKRFRLSQGCVIEKTDNTRFQLRNFTRDKPWMKGSPFRDIRRVYRSPFRFLEVGCE	264		n/a	Soil	SRR6181340	TRUE	1801971	Bacteria	Planctomycetes					Planctomycetes bacterium RBG_16_64_12	Planctomycetes bacterium RBG_16_64_12	TRUE
94	MG102-41	MG102	II-D	MSCTLAVDFGSRNIGVALVEHAPDAPNRVLYAGTIVVDAKPLNSAVQPRAMARRMRRTRKTHERRLRRLAQALHGVPNADHVVRFCRRRGYSYEPEEETDEGTRALSFSRAEFFDALRREIQQSIPIQQQDQVLRACSKHLNESRRRDAELRPARFENRGPTKCQWEGCRRNVPRAGNDAKGRLQQALYVWTKPVFDVSENAGALRRSIDHWIAELDALARWYRKTRTLDEAAAKEERKKIDRRKNHVYKNLRERVGRECTGDLIEQFKENWGRTYSRNLTDIVHGGQGGRVRYCREHSLRFVDYFLAGKQIPSRAEVFESDLFGRTQQILFRRIWRFVECRLLPLADGHIDRVVVERVAFDVLAGKAKNRREVPEDKAAEMYWHGPQYGFSSRLEMFK…	713		n/a	Soil	SRR6946416	TRUE	2026780	Bacteria	Planctomycetes					Planctomycetes bacterium	Planctomycetes bacterium	TRUE
95	MG102-42	MG102	II-D	MSCTLAIDFGSKNIGIALVEHTESVPNRVLYAGTMVVAAKPLNAAVQPRALSRRMRRSRKTHVGRLRRLSQALAGTEGAQEIVRFCRRRGYSHEPEDSDESARGMHFSREDFFDVLRQEINRVITPEERDRTLRVCSKHLNEARIQTRELRPARFDNRGPTKCQWIGCRKSVPKAANAIKERIQQALYAWMKPVFDECSNPQGLRHSVDHWILELDGLARWYAKSQKLNDQARKETQKLINKRKNLIYKHIKSRVCQEVSEELAEKFRENWTETYGSNITEIITGGQGGRIRYCREHSNSFVDFFLAGKQIPNRTDITMADLFGRKQQILFSRIWRLLEERLLPLAGGQIDRVVVERVAFSILAGKAKDRRELSKDKASEMYRYGPQYGFSDRREMFKE…	963		n/a	Soil	SRR7027743	TRUE	2043164	Bacteria	Acidobacteria	Acidobacteriia	Bryobacterales	Solibacteraceae	Candidatus Sulfopaludibacter	Candidatus Sulfopaludibacter sp. SbA3	Candidatus Sulfopaludibacter sp. SbA3	TRUE
96	MG102-43	MG102	II-D	MTHTLSIDFGSTYIGLSLLAHNSADPNKVLYAATVVADPAWLTKTVEPRGQIRRMRRTRKTHRRRLHRLAQAMAGIQGATQVLSFCRRRGYSHDSDDDDQDTAAFRVPRAAFFRALLAEVERCVPAADRERVRAACSRHLNEQRTPGAELRPARFDNRGSSRCQWAGCNHNVPRAENCAQEKLSQALFAWLKPVFDGSADPIRLRRSIDHWIGELAGLSRAYRRAAKLEDESKRDENESGIKRRVKRVYKNLKERVCREATPEVAESFSESWNEFYQKNLSEIVYGKRGGRAKYCREHSQQFVEMFLAGQQIPNRQDLSDRDLASLKQQIIFRRLWRLLENRVLPLAGGTIDRLIVERVAIDTLGGLFKDRQQISDKKAGPLYWYGPQYRFNSRLEMLK…	938		n/a	Plant associated	SRR9009751	FALSE	0									TRUE
97	MG102-44	MG102	II-D	MSKESYTLGIDFGSQNIGIALLRHTDQKPNEPIYAGTLRVDTGGQEGLPTKVNDRKTARRMRRTQSTKKRRLRLLRDSLNSLGIDEDAINSIISFSRRRGYSWVKNDEGGYRNKNKKEDEYFQFGVSRKDSFLPALQIEIEKCLPEEKREQVFQICKNILDKEPDDDIRPVRFDNRNPSKCRWDDGEGGCNNNVPAAKNAVDMRLNQSLYIKTIPVFDSLNENKRQDFCRNLDSYISRFAEFAYKYQKAFKTEDTGVLDALKKQYSNKGDKFKKLCGSCRQVKECYLKKRIDFKDFLFDIEKFSGKNFNMKENFNGYYHKEIDNIVLNSQSGRLSFCREHSDVYIQYMLSHKDIPYKQTIEEKDIKSRQQQILFGKIWRFVEARLLPLTNGKIDRIAVE…	1015		n/a	Fresh water	SRR11050167	TRUE	2026770	Bacteria	Nitrospirae	Nitrospira	Nitrospirales	Nitrospiraceae		Nitrospiraceae bacterium	Nitrospiraceae bacterium	TRUE
98	MG102-45	MG102	II-D	MITLAIDYGAANIGIALVRNTKDGNNEPLFAGTVVIDANRIKDKVEPRAGIRGLRRTRKTKRRRLRMLGEGLRGLGLGKEEIARIVGFASRRGYKSLFDDPDEIKEGDGSGYRCTREEFFHQLELELREIIKEPELCKKALAVCERILNRKGERYGEIRPLRIDNRGRSRCAWEGCNKVTPRRENATGDAVVQQLVTYFQSPLRREPDKLSMLEQAIAELDLISKNLRGSNESKSSNALRKRARTILRGLHAELPMHDEEEGSDKESWKYVEKGIVNILENKGGRNRYCREHSRAHVQRVLEGKPSEFKSSIQESDIISRREQITFSKLWRYIEARLLPLAPRGIDRIVVERTAFDLLAGKQKKIRDASSKSVESIYQYGPMYGFASEKEMLRKEFGGR…	952		n/a	Fresh water	SRR11050433	TRUE	2282154	Bacteria	Proteobacteria	Deltaproteobacteria	Desulfuromonadales	Geobacteraceae		Geobacteraceae bacterium	Geobacteraceae bacterium	TRUE
99	MG102-46	MG102	II-D	MITLGIDYGASNVGIALVRNTDEGNEPLFAGTMILDARLLKEKSETRAAWRRLRRTRKTKHRRLSDLKQRLLSLGCDSDLAAKVIKFCERRGFKYRDIEKLTDEDLAYGIPREEFFGSLEAELDRLVSSTQLREKVLKACEEVLNRKGDPRLEVRPIRIDNRGVNRCSWEGCPNVTPRRENATVDALMQALVNYFQGALKEDPGLIDHVKQAVDHLNRIAKPMRVADDKDAKTEVNSLRREARKILRSLRSELTEVDPTDERAAKKWKGVEQNIVNMVKSGEGRNTYCREHSSEYVSRILAGKPIDFKKSISEADIISRREQIAFSKIWRYIEARLLPLAPEGIDRIVVERTAFDLINKKKSRRGGKNKKPTPDQDGMIEEIYQMGPMYGFESRREMLT…	885		n/a	Fresh water	SRR11050433	FALSE	0									TRUE
100	MG102-47	MG102	II-D	MTHTLAIDFGVRNIGLALVAHGDDRQPANRILYAATVVVDAKWLNQAVAGRVAARGIRRTRKTHRRRLQRLGQALKGLPEAEHLVRFCRRRGYSYDPPEEDDGGQSFHLPRGRFFDALTDEIERTIPPEHRQRALKLCRKHLNAGRHREAELRPARFENRNRVKCRWAGCTRNVPRAGNDFRSRLQQALYVWLKPVFDQTENAARLRRSVDHWIGELDGLARWWAKCERLDADACKQERKAVTKRRGRVYKNLLARIDREVAEDAAERFRELWKKTYRGNLNDIVTGKQGGRCTYCRKHSDQFVDEFLAGRRIPHREETTERDLISRKQQIIFGRLWRLVEARLLPLAGGTIDRVVVERVAFDVLQGRRKARQELPEAQAAEMYWYGPQRGFTSRLEML…	946		n/a	Saline	SRR6963308	TRUE	203682	Bacteria	Planctomycetes						Planctomycetes	TRUE
101	MG102-48	MG102	II-D	MITLGIDYGASNIGIALVLTTEAGENIPLFAGTLRVDARHLKEKVETRAGIRRLRRTRKTKKRRLRNLQHALESLGLSPDQTSKIIRFSKRRGYKSLFDKDTPDETKDDSELTYRFTREEFFKSLEKELSEWISDEVKRAKALSICEKILNRHGNRDHEIRKLRIDNRGVSRCAWEGCRAVTPRLENALKEALSQQLYTVFQTLVRENTAIRNEIDEAVANLTELAKRLRNASGDDANSEKKILRKKARSVLRHLRDRFFALDEPGLEKDKAWKYIESSLMNTLENRGGRNRYCRFHSNEYINTILQGKPVPFKKTIADSDIISRREQIAYAKIWRYIEARLLPLAPEGIDRIVVERTAFDLLAGSWKSIADATDAFKEDMYQQGPMYGFSSRGEMLRE…	944		n/a	Bioremediated	SRR5007133	TRUE	213462	Bacteria	Proteobacteria	Deltaproteobacteria	Syntrophobacterales				Syntrophobacterales	TRUE
102	MG143-1	MG143	II-D	MLTYVLNADSVSLMPCHPARARELVRKGRAYWVRRDTIRLAVYREGAATQEVTVGIDSGAENIGLAAVAKRGSKSPRVLFRMVVAARPVEEIKSLLDARRSYRRGRRSRQWYREPMFSPTRRVKFSVRVFDKDGIEIGKIPISQAKALCKPAADGRPQAVKSDGNIIRLLTRRKIKELAPEPRPGKNDVLVYGVDGRLITWFDPKRKDYEGLEKRLLGNPIVEGQRSRNRHKNPHKKPLARLEATDGRRVIRLLSRSAEKAVPKGVIPNRVPPFRTLGHKRKPKGWLSPSALALKEAHLRGLGELRKYVPVTTVRFEVCAFDTQKLDDPEIRGADYQRPELYAAQNRKDFVLARDGWKCVYCGVRGLGRGGVPLTVDHVHARHPRDAAGGSDHIGNLVA…	650		n/a	Bioremediated	SRR10872662	TRUE	2676739	Bacteria	Firmicutes	Clostridia	Thermoanaerobacterales	Thermoanaerobacteraceae	Moorella		Moorella	TRUE
103	MG144-1	MG144	II-D	MPNVMGIDLGGKAVGLAIVQQPENRTLWCGTIHLSDKIKDLYDLRRTLRRARRSRVRYRKPKVPQRGGGSAGQSQWSGYSYRRAKGLNQSLRTKCKHVDSETGEVCDKNTPKNANVRHLFLDDILSYAPFQAVPDDHKQSIREVLTSRDGIASRRERLADLLDRLTVKAYLKKQIKDICFNDLDGRAEFCSDHILCHHAQTDVPKQSAWLPPSIRLKQDFLLKNIRELAQLFHIDRIVLERANFDLQKIAAGVIEDPSEYQQGFRFGSRNTRMALMQEYGARCCYCGQSVAGQKWHVDHIDPRRAGEANRWDNLAIACEKCNHQKGGRTPKDAGMAFAVISERVAGRMIRRSLEPHPIEGTRINKYMTQTDQGIRMLKNALREILPGAEIEETFGYVTS…	639		n/a	Fresh water	SRR9617867	FALSE	0									TRUE
104	MG144-2	MG144	II-D	MNTETREQVLGIDFGPKHVGIALVARGASSEEVLFVAEVRLRDRKSLLADRRALRRGRRGRKRYRQPKIPQRGGGATSQSGEESERGRAAAPEYRRATGLNTGRRRCKFVDPQTGEICGWNTPRKANVRDLLLWNICRHLPVSVSEQAGFLAYVNQTNLHRAEILGALPAEEQAPLEAVFSQQRRPKDERLKDRLRRLGVDRHLRSQVTDIVGITSRRPLSGRLSFCREHFLRHHEQSRVPRPSVWLPNTVEMKQADVLKVCRQEVAPRWRVDCIVLERANFDLQLLRQQTAIEWSVEDWQRGPRWGYRNTFEAKKQEQGNRCAYCGSKPTAKNRLRLELEHVIPGGGDTWENLVLSCRKCNEGKGNRSPAQAGMSFWTDTETGETLSPAPLGAAHVSR…	672		n/a	Fresh water	SRR11722086	FALSE	0									TRUE
105	MG144-3	MG144	II-D	VSTSAGECVLGLDFGPKHAGLAVVVRGPSADEVVFAGEVRLRALKALRSDRKTPLSEGKTILGVRRALRRGRRSRKRYRRPKIPQRGGGATTDAADDTNAPRGRPPEYRRATGLNTGRRRCKFADPVTGEVCGANTPRKTNVRDLLLWNICRHLPVSLAERAALLAYVNQRNLQRPEVLAALPKEEQAALQAVFAQQRQPKQEPLAARIRRLGIDRHLRSQITDIAGTTPSTKAKRTRRQPLRGRLSFCRQHFLRHHQQTRVPRPSVWLPTTVEMKHADVLRVCRQEIAPRWQVRRIVLERAGFDLQALRQAVSLEWTVEDWQRGPRWGYRNTFEAKKQEQGNRCAYCGNKPSRDNRLEVEHVAPGGGDSWENLVLSCRACNRRKGSRAPAEAGMSFWA…	696		n/a	Fresh water	SRR11714386	FALSE	0									TRUE
106	MG144-4	MG144	II-D	VSTSAGECVLGLDFGPKHAGLAVVLRGPSADEVVFAGEVRLRALKALRSDRKTPLSERKTILGVRRALRRSRRSRKRYRQPKIPQRGGGATTDTPENTSAARGRPPEYRRATGLNTGRRRCKFTDPTTGEVCAVNTPRKTNVRDLLLWNICRHLPVSLAERAAFVSYVNQRNLQQGEVLDALPAADQAALQAVFAQQRKPKQEPLAARMRRLGVDRHLRSQITDIVGTTSRRPLSGRLSFCRQHFLRHHEQTRVARPSVWLPTTIEMKHADVLRVCGQEIAPRWQVRRIVLERAGFDLQLLRQQVSLEWRVEDWQRGPRWGYRNTFEAKKQDQGNRCAYCGKKPSRENRFELEHVAPGGGDSWENLVLSCRACNQRKGSRSPAEAGMLFWADTETGETL…	688		n/a	Fresh water	SRR9661762	FALSE	0									TRUE
107	MG145-1	MG145	II-D	VRKYRIGIDLGDEHVGLAIVEILATGEARPVWLGVVDMMNAQGGPRKLYPGRAAKRRLRRTLKSRRRRLGEIRQILRRHDVPEETAAAAVALCARRGWEPDTGDVGSTTEAQEAPGKALRLPRGEVVAWIKDRLIETGVPEDAAKKVAEVLLRRPRARGMNNHLVGECANSDCPGLAAARSGGKRKHAANRRALGVEWTALWLLSHLLAVLSYKRQALRRELFLAKLRAAGIDPAADLRSFRTPTAGRRERVFEAVRAAWRAVVAADVPLGDGTLCPPLSDGAKRQAEKLFEDAREQIGGKRRPSRTRFCPACLHKRVRALAEGRDGEVPQGSRAGEGKSLVWRAFAARLERFLALEVLPGLPPGTVDEIQVERAAFDTLRIVPERNRDGTRKTPSIPD…	985		n/a	Thermophilic	SRR11582145	FALSE	0									TRUE
108	MG35-1	MG35	HEARO	MQRVFVLDHNKQPLMPCHPARARKLLKKGKAAVYRRYPFAIIMTHRVGGDLQTVEIKFDPGSRTTGIALVGDFDRGKEVIWAGNLNHRGHQIKSNLNSRRAIRRARRNRKTRYRQARFNNRRRPKGWLPPSLRSRVDNTKNWMHKLARLAPLTQIAVETVRFDTQKLQKPEISGVEYQQGELAGYELREYLLEKWGRECAYCGAKNIPLEIEHIQARSKGGSDRVSNLTLACTPCNIDKGNKDIKEFLSLKPKRLKKIQATATAPLKDAAAVNATRYATGNVLKCFSLPITFSSGGRTKFNRVKLGYLKDHWIDAACVGESGSQVVIPKAITPLIITSKGRGSRQKCRMNQYGFPRTGPKKQKQVKGFQTGDIVKAIVTKGKKIGTYIGRVVVRSRGSF…	428		HEARO	Thermophilic	SRR6301445	TRUE	1972449	Bacteria	Proteobacteria	Gammaproteobacteria	Thiotrichales	Thiotrichaceae	Beggiatoa	Beggiatoa sp. 4572_84	Beggiatoa sp. 4572_84	TRUE
109	MG35-2	MG35	HEARO	MDMVYVLNKDGKPLMATTRGGRVRYLLKEKKARVVSSTPFTIQLNYDTPDATQDLILGIDPGRTNIGVAVVKEDGQCVFSAHLETRNKEVPLLMKKRAAFRRQHRTQDRRRKRQRRAIAAGTTVESNTIERLLPGYEKPIVCHHIRNKEARFNNRSRPAGWLTPTANHLLQAHINLIAKAAKFLPITKVVVELNRFAFMAMDNPNIRRWEYQQGPLYGLGSVKDAVYAQQDGHCLFCKKPIDHYHHVVPRHKGGSETLANRCGLCEKHHALVHKDKAWAEKLVTRKGGMNKKYHALSVLNQIIPHLMEYIGSETLYDAYATDGRSTKGFRIAKNVPKEHYTDAYCIACSILDADTKVSTPVEPFELKQFRRHDRQACIRQMVDRKYLLHGKVVAANRHK…	494		n/a	Human stool	ERR321632, ERR414347	TRUE	1871015	Bacteria	Firmicutes	Clostridia	Clostridiales	Ruminococcaceae	Pseudoflavonifractor	Pseudoflavonifractor sp. Marseille-P3106	Pseudoflavonifractor sp. Marseille-P3106	TRUE
110	MG35-3	MG35	HEARO	MQNYTFVLDTNKQPLFPVHPAVARKMLSNAEAAVFRRYPFTIILKHGADRPTQSIEIKLDPGSKTTGIALLKGERLIFAAELSHRGQAIKASLDARRAIRRNRRTRHTRYRPARFLNRTRSKGWLTPSLKHRVCTTLTWVNKFIRFAPVNSIAMELVRFDLQQLENPEISGVEYQQGELLGYEIREYLLNKWDRKCTYCGAENIPLQVEHIHPRAKGGSNRISNLCLACEKCNLKKGTQDIKDFLSKKTDLLKQIMAQAKRPLKDASAVNSTRWALFNQLKLTGLPVTTGSGGQTKYNRTRLELPKTHYFDAACVGKVDKLVVLTTQPLLIKANGHGTRQMCRTDKFGFPSRHAPRNKFVKGFQTGDIVKAIVTSGKKIGEYVGRAAVRSSGSFNISAK…	423		HEARO	Fresh-water associated sediment	n/a	TRUE	1151	Bacteria	Cyanobacteria		Oscillatoriales			Oscillatoriales cyanobacterium	Oscillatoriales cyanobacterium	FALSE
111	MG35-7	MG35	HEARO	ASLDSRRAIRRSRRARHTRYRQARFLNRIRPKGWLAPSLKHRVDTTLTWVNKFIRFAPVNSIVMELVRFDLQQLEKPEISGIEYQQGELLGYELREYLLNKWERKCTYCKIENVPLQVEHIHPKAKGGSNRISNLCLACEKCNLKKGTQDINDFLIRKPDLLKQIMAQVKRPLKDATAVNSTRWALFNQLKLTRLSVTTGSGGQTKYNRTRLELPKTHYFDAACVGKVNKLVVLTTQPLLIKANGQGTRQMCRTDRFRFPSRNVPRNKSVKGFQTGDIVKAVVTSGKKIGEYIGRVAVRSSGSFNISAKELVQGISHKYCQTLQRKDGYSYQF	333		n/a	Fresh-water associated sediment	n/a	TRUE	1150	Bacteria	Cyanobacteria		Oscillatoriales				Oscillatoriales	FALSE
112	MG35-8	MG35	HEARO	AWAEKLVTRKGGMNKKYHALSVLNQIIPHLIEHLGSETPYDVYATDGRSTKGFRIAKHVLKEHYTDAYCVA	71		n/a	Human stool	SRR2227561, SRR2226874, SRR2192756, SRR2192831, SRR2193552, SRR2193844, SRR2193955, SRR2194032, SRR2193612, SRR2193890, SRR2194650, SRR2194845, SRR2194979	FALSE	0									FALSE
113	MG35-9	MG35	HEARO	CIACSILDADTKVSAPAEPFKLKQFRRHDRQSCIRQMADRKYLLDGKVVATNRHKAIEQRSDSLEEFREAYGDAAVSQLTVRPHSPQYKDMNRIMPGAVMDFNGTIGVMQCSGGRNNGKVEFFKSTKGNKTTPKKCVLLAQNAGMVFIPA	150	unclassified	n/a	Human stool	SRR2250199, SRR2228053, SRR2187632, SRR2187679, SRR2188031, SRR2188061, SRR2188079, SRR2188721, SRR2188752, SRR2188980, SRR2189008, SRR2189047	FALSE	0									FALSE
114	MG35-10	MG35	HEARO	DFLFGKPELVQRILTQAKAPLKDAAAVNSTRWALFNALKATGLPVTTGTGGQTKFNRTRLNLPKAHWLDAVCVGQVGALKVLTSKPLLIIAKGHGTRQMCRTDKFGFPTRHKSRVQIHKGFQTGDIVRATVTAGKKIGFYVGRVICRASGSFDIATATGKVSSISHKYCKTIHKKDGYAYIF	182		n/a	Thermophilic	SRR8554436	FALSE	0									FALSE
115	MG35-11	MG35	HEARO	DIKEFLKHKPKRLKTIQTFAKAPLKDAAAMNATRNAIGNVLKGFGLPITISSGGRTKFNRTQQGYPKDHWIDAACVGESGNNVIIPKAITPLIITAKGRGSRQKCSMNQYGFPRTGPKKKKRVKGFQTGDIVKAIVTSGKKIGTYVGRVMVRKTGCFDIYTGFGRISSLSYRFCRLIQRTDGYEYSTDLCPIKKGSGKYFNS	202		n/a	Thermophilic	SRR6301444	TRUE	1236	Bacteria	Proteobacteria	Gammaproteobacteria					Gammaproteobacteria	FALSE
116	MG35-12	MG35	HEARO	DLILGIDPGRTNIGVAVVKEDRPCVFSAHLETRNKDVPLLMQKRAGFRKQHRTLDRRRKRQRRAKVAGTTVEGETIERLLPGYEKPVVCHYIRNKEARFNNRSRPAGWLTPTANHLLQTHINLIAKVGKFLPITKVVVELNRFAFMAMDNPNIRRWEYQQGSLYGLGFVEDAVYAQQDGHCLFCKKPIDHYHHVVPRRKNGSETLANRCGLCAKHHALVHTDKAWAEKLVTRKGGMNKKYHALSVLNQIISFLMEYLGRETPYDVYATDGRSTKGFRIAKNVPKEHYTDAYCIACSILDTNIKVSAPVEPFELKQFRRHDRQACHQQRVDRKYYLDGKQVATNRHKAIEQKSNSLEEFRETYGDAAVSQLTVKPHPPQYKDMTRIMPGAVMNFCGAVGI…	441		n/a	Human stool	SRR2227561, SRR2226874, SRR2192756, SRR2192831, SRR2193552, SRR2193844, SRR2193955, SRR2194032, SRR2193612, SRR2193890, SRR2194650, SRR2194845, SRR2194979	FALSE	0									FALSE
117	MG35-13	MG35	HEARO	EHIQPRSKEGSNRVSNLTLACTKCNQKKGNKDVKDFLKGKPDRLKKIQAQAKASLRDTAAVNATRYAIGEALKTFGFVISFSSGGRTKFNRTQQGYPKEHWVDAACVGENGNPVAIPKAITPLIITAKGRGSRQKCRMNKYGFPRTGPKKHKRVKGFQTGDIVKAIVTKGKKIGTYVGRVAVRATGSFDIGSGIEAVGSISYKYCQLLQRSDGYDYLK	218		n/a	Thermophilic	n/a	TRUE	1236	Bacteria	Proteobacteria	Gammaproteobacteria					Gammaproteobacteria	FALSE
118	MG35-14	MG35	HEARO	ENILNWVIRFTKLTPFTKFALETAKFDMQKLENPDTQGVGYQQGRMFGYADKKAYLLERENYTCIYCGIHASKAKMEIEHVIPRSRGGTDSLNNLVLSCRACNEAKGSQDVQTYLKGNPSVLRRVKARLNTNYRDAAHTNSIRLFVLNKLQTMADAIGTNLNVGFGYTTKQNRLLLNLPKDHWIDAAVCTSDGSAVKVDPSLKPLTIKAIGRGSRQFCRMNKYGFPRTSPKPRSKNFFGFKTGDMVKVVVPLGSKTKVPVGTHTGRVAVRSSGSFDVKTRDAKLGIYHKYCQQIHLMDGYSYA	303		n/a	Human other	ERR1713389	FALSE	0									FALSE
119	MG35-15	MG35	HEARO	EVREYLLTKWNRKCAYCSVENVPFEIEHIQPKSKGGSDRVSNLTIACHDCNQKKGNQDVQAFLATKPDLLNCILKQAKLPLKDAAAVNSTRWALFNALKETGLSVTTGTGGQTKFNRNRLGLPKSHWLDAACVGNVETLEILTSKPLLIAAKGHGTRQMCGTNKYGFPIRHKSRVHIHKGFQTGDIVNATVTAGKKVGSYVGRVLCRASGSFDIVTKTGRVAGISHKYCKAIHKKDGYSYGF	242		n/a	Fresh-water associated sediment	n/a	TRUE	322865	Bacteria	Cyanobacteria		Synechococcales	Leptolyngbyaceae	Leptolyngbya	Leptolyngbya valderiana	Leptolyngbya valderiana	FALSE
120	MG35-16	MG35	HEARO	FGYADKKAYLLERENYTCIYCGIHASKAKMEIEHVIPRSRGGTDSLNNLVLSCRACNEAKGSQDVQTYLKGNPSVLRRVKARLNTNYRDAAHTNSIRLFVLNKLQTMADAIGTNLNVGFGYTTKQNRLLLNLPKDHWIDAAVCTSDGSAVKVDPSLKPLTIKAIGRGSRQFCRMNKYGFPRTSPKPRSKNFFGFKTGDMVKVVVPLGSKTKVPVGTHTGRVAVRSSGSFDVKTRDTKLTVSHKYCKQIHLMDGYSYA	257	vir	n/a	Human other	ERR1713386	FALSE	0									FALSE
121	MG35-17	MG35	HEARO	GLGSVEDAVYAQQDGRCLFCKKPIDHYHHVVPRHKGGSETLANRCGLCREHHALVHTDKVWADKLVTRKEGVNKKYHALSVLNQIIPHLMEYLGSETRYDVYATDGRSTKGFRVAKNVPKDLTTEKRPYGRFSFA	135		n/a	Human stool	SRR2227561, SRR2226874, SRR2192756, SRR2192831, SRR2193552, SRR2193844, SRR2193955, SRR2194032, SRR2193612, SRR2193890, SRR2194650, SRR2194845, SRR2194979	FALSE	0									FALSE
122	MG35-18	MG35	HEARO	GRTNIGVAVVKEDGQCVFSAHLETRNNEVPFLMKKRAAFRRSHRTLDRRRKRQRRAKVAGTTIAEGSVERLLPGYEKPVVCRYIRNKEARFNNRSRPAGWLTPTVNHLLRTHINLIAKVAKFLPITKVVVELNLFAFIAMDNPNIRRWEYQQGPLYGLGSVEDAVYAQQDGHCLFCKKPIDHYHHVIPRRKNGSETLANRCGLCAKHHDLVHKDKAWAEKLVTRKGGMNKKYHALSVLNQIIPHLLEYLGDETLYDIYATNGRSTKGFRIAKNVPKEHYTDAYCIACSILDTDIKVSAPVEPFELKQFRRHDRQACIRQMVDRKYLLDGKVVATNRHKAIEQKSDSLAEFREAYGEAAVSQLTVKPHPPQYKDMARIMPGAVMDFGGAVGILQGSEGFH…	433		n/a	Human stool	ERR1137501	FALSE	0									FALSE
123	MG35-19	MG35	HEARO	GYSKDHWIDAACVGESGSHVVIPKTITPLIITAKGRGSRQKCRMNQYGFPRTGPKKQKRVKGFQTGDIVKAVVTKGKKIGTYIGRVVVRAKGSFDIGSGEEKVGGISYKYCQLLQRSDGYEYLK	124	unclassified	n/a	Thermophilic	n/a	TRUE	1972449	Bacteria	Proteobacteria	Gammaproteobacteria	Thiotrichales	Thiotrichaceae	Beggiatoa	Beggiatoa sp. 4572_84	Beggiatoa sp. 4572_84	FALSE
124	MG35-20	MG35	HEARO	HDCNQKKGNQDVREFLATKPDLLNRILQQAKLPLKDAAAVNSTRWALFRALKETGLPVTDGTGGQTKFNRNRLGLPKSHWLDAACVGNVETLKVLTSKPLLIAATGHGRRQMCGTNKYGFPTRHKSRVQIHKGFLAW	137		n/a	Fresh-water associated sediment	n/a	TRUE	2107693	Bacteria	Cyanobacteria		Chroococcales	Entophysalidaceae	Chlorogloea	Chlorogloea sp. CCALA 695	Chlorogloea sp. CCALA 695	FALSE
125	MG35-21	MG35	HEARO	IGRVVVRARGSFDIGIGKKKVSGISYKYCQLIQRVDGYEYI	41		n/a	Thermophilic	SRR6301445	TRUE	1003181	Bacteria	Proteobacteria	Gammaproteobacteria	Thiotrichales	Thiotrichaceae	Thiomargarita	Candidatus Thiomargarita nelsonii	Candidatus Thiomargarita nelsonii	FALSE
126	MG35-22	MG35	HEARO	ITKVVVELNRFAFMAMDNPNIRRWEYQQGPLCGLGSVEDAVYAQQDGHCLFCKKPIDHYHHVVPRHKGGSETLVNRCGLCTEHHSLVHTDKVWADKLVTRKEGMNKKYHALSVLNQIIPHLMEYLGNETLYDVYATDGRSTKGFRIAKNVPKEHYTDAYCIACSILDTDIEVSAPVEPFELKQFRRHDRQACIRQMADRKYLLDGKVVAANRHKAIEQKSDCLAEFREACGAAVISQLTVKPHPPQYKDMARIMPGAVMDFNGTIGVMQCSSGRNNGGVDYFKSTKGHKATPKRCVLLTQIAGMVFIPT	309	vir	n/a	Human stool	SRS3638630	FALSE	0									FALSE
127	MG35-23	MG35	HEARO	KKIGTHIGRVVVRARGSFDIGIGKKKVSGISYKYCQLIQRVDGYEYT	47		n/a	Thermophilic	SRR6301447	TRUE	1913989	Bacteria	Proteobacteria	Gammaproteobacteria				Gammaproteobacteria bacterium	Gammaproteobacteria bacterium	FALSE
128	MG35-24	MG35	HEARO	KLVTRKEGMNKKYHALSVLNQIIPFLMEYLGSETLYDVYAIDGRSIKGFRIAKNVPKEHYTDAYCIACSILDTDNKVSAPVEPFELKQFRRHDRQACIRQMVDRKYLLHGKVVAANRHKAFEQKSDSLQEFREAYSDVAVSQLTVKPHPPQYKDMSRIMPGAVMDFDGIVGVMQSSIVGQFYKSTKGHKATPKRCVLLSQNAGMVFIPT	209	unclassified	n/a	Human stool	SRR2249262, SRR2250363, SRR2191081, SRR2191131, SRR2191149, SRR2191159, SRR2191161, SRR2191447, SRR2191471, SRR2191483, SRR2246257, SRR2193320, SRR2193331, SRR2193436, SRR2193873, SRR2194535, SRR2194850, SRR2194941, SRR2194998	FALSE	0									FALSE
129	MG35-25	MG35	HEARO	KLVTRKGGMNKKYHALSVLNQIIPHLMEYLGRETPYDVYATDGKSTKGFRVAKNVPKEHYTDAYCIACSILDADTTVSTPVEPFRLKQFRRHDRQSCIRQMVDRKYLLDGKVVATNRHKAIEQKSDSLEEFREAYGDAAVSQLIVKPHQPQHKDMTRIMPGAVMDFCGTAGILQGSEGFHNGKPDYYKSTKGAKGLTKRCVLLARNAGMVFIPA	214	unclassified	n/a	Human stool	n/a	TRUE	1897031	Bacteria	Firmicutes					Firmicutes bacterium CAG:176_63_11	Firmicutes bacterium CAG:176_63_11	FALSE
130	MG35-30	MG35	HEARO	LEVLTGKPLLIKATGHGSRQMCGTDKFGFPSRHRTRKQIHQGFQTGDIVKALVTSGKKIGSYVGRVLCRASGSFDIQVKSGRVQGLSHKFCRSVHRKDGYGYGF	104		n/a	Fresh-water associated sediment	n/a	TRUE	268141	Bacteria	Cyanobacteria		Synechococcales	Leptolyngbyaceae	Phormidesmis	Phormidesmis priestleyi	Phormidesmis priestleyi	FALSE
131	MG35-31	MG35	HEARO	LFNALRATGLPVTTGTGGQTKFNRTRLGLPKAHWLDAACVGQVGALEVLTSKPLLITAKGNGTRQMCGTNKFGFPTRHRSRVQIHRGFQTGDIVRATVTAGKKVGVYVGRVLCRASGSFDIVTATGRVSSINHKYCKTIHKKDGYAYVV	149		n/a	Thermophilic	SRR8554436	FALSE	0									FALSE
132	MG35-32	MG35	HEARO	LKLRSEGHDTHGCVPVRGSIVRVHAALVGDGAKDAGATSPRDMSEANVTAREPKGSEARTRRSAGAVVPRRHSGHVFVLGADRQPLNPCSSAYARRLLRNGKAAVFRRFPFTIILKERTRDLSKVSDHRLKLDPGSKTTGIAVLSGKNVVFAAELKHRGQEITTRLMERRQFRRCRRNRTTRYRKPRFNNRRRPDGWLAPSLEHRVANLMTWVRRLRKVCPISSISVELAKFDTQLMENPEISGIEYQQGTLKGYEVREYLLEKWGRRCAYCGTENAQLEVEHIVPKSRGGSNRVDNLTLACHPCNEKKGARTAAEFGYPEIQKKAKQPIKDAAAMNATRWIIFERLKETGLPVECGTGSRTKFNRKRLGLPKTHWGDAVCVGVSVPNRIIGPSSVLNI…	509	vir	HEARO	Thermophilic	SRR5248374	FALSE	0									FALSE
133	MG35-33	MG35	HEARO	LLKEKKARVVCTTPFTIQLNYDTPDITQDLILGIDPGRTNIGVAVVKEDGQCVFSAHLETRNKDVPLLMKKRAGFRKQHRTLDRRRKRQRRAKATGNTVKNETIERLLPCYQRPIVCHYIRNKEARFNNRSRPAGWLTPTANHLLQTHINLIAKVGKFLPITKVVVELNRFAFMAMDNPNIRRWEYQQGPLYGLGSVEDAVYAQQDGHCLFCDKPIDHYHHVVPRHKGGSETLANRCGLCAEHHDLVHKDKAWAEKLVTRKGGMNKKYHAQSVLNQIISFLMEYLGRETPYDVYATDGKSTKGFRIAKNVPKEHYTDAYCIACSILDANTKVSTPAEPFELKQFRRHDRQSCIRQMVDRKYILDSKVVATNRHKAIEQKSDSLQEFREVYGDAAVSQLT…	469		n/a	Human stool	ERR1137501	TRUE	31979	Bacteria	Firmicutes	Clostridia	Clostridiales	Clostridiaceae			Clostridiaceae	FALSE
134	MG35-34	MG35	HEARO	LLLNLPKDHWIDAAVCTSDGSAVKVDPSLKPLTIKAIGRGSRQFCRMNKYGFPRTSPKPRSKNFFGFKTGDMVKVVVPLGSKTKVPVGTHTGRVAVRSSGSFDVKTRDAKLGIYHKYCQQIHLMDGYSYA	130	unclassified	n/a	Human other	ERR1713335	FALSE	0									FALSE
135	MG35-35	MG35	HEARO	LLSGGRASVFRRLPFTIILHDRTVEESELQDMEIKIDQGSKTTGVVMLVHGQDGTTVALAAHVEHRTNIKSNLDSRRAIRRSRRNRKTRYRQARFLNRTRPKGWLPPSLVCKAENILNWVIRFTKLTPFTKFALETAKFDMQKLVNPNIQGVVYQQGRMFGYADKKAYLLEREQRCCIYCGIHASKAKMEIEHVIPRSRGGTDSLNNLVLSCHACNQAKGNLSLSEYLKGKPSVLKRVKAHLGINYRDAAHTNSIRLYVMNKLRAMAEAIGAKLVVGFGSTTKQNRLLLGLPKDHWIDAAVCTKDGASVRVEPALKPLVIKAVGRGSRQFCRMDKHGFPRTSPKPRSKNFFGFKTGDMVKVIVPTGAKTKVPTGTYTGRVAVRSKGSFDVKTRDTKLTV…	416	vir	n/a	Human other	ERR1726030	TRUE	2152888	Bacteria	Proteobacteria	Betaproteobacteria	Burkholderiales	Burkholderiaceae	Burkholderia	Burkholderia agricolaris	Burkholderia agricolaris	FALSE
136	MG35-36	MG35	HEARO	LVLDTNRKPLMPCYPARAKKLLNSGRASVFRRFPFTIILHDRTVEESELQDTEIKIDQGSKTTGVALLVHGQDGTTVALAAHVEHRTNIKSNLDSRRAIRRSRRHRKTRYRQARFLNRTRPKGWLPPSLVSKAENILNWVIRFTKLTPFTKFALETAKFDMQKLENPDTQGVGYQQGRMFGYADKKAYLLERENYTCIYCGIHASKAKMEIEHVIPRSRGGTDSLNNLVLSCRACNEAKGSQDVQTYLKGNPSVLRRVKARLNTNYRDAAHTNSIRLFVLNKLQTMADAIGTNLNVGFGYTTKQNRLLLNLPKDHWIDAAVCTSDGSAVKVDPSLKPLTIKAIGRGSRQFCRMNKYGFPRTSPKPRSKNFFGFKTGDMVKVVVPLGSKTKVPVGTHTGR…	436		HEARO	Human other	ERR1713355	FALSE	0									FALSE
137	MG35-37	MG35	HEARO	MAMVYVQNKDGKPLMPTTRYCYVRLLLKEKKARVVCTTPFTIQLNYDTPDITQDLILGIDPGRTNIGFAVVKEDGQCVFSAHLETRNKD	89		n/a	Human stool	SRR2247888, SRR2250417, SRR2244849, SRR2245494, SRR2249204, SRR2251576, SRR2251628, SRR2244770, SRR2246583, SRR2248717, SRR2249178, SRR2249235, SRR2249344, SRR2250270, SRR2250362	FALSE	0									FALSE
138	MG35-38	MG35	HEARO	MAMVYVQNKDGKPLMPTTRYCYVRLLLKEKKARVVCTTPFTIQLNYDTPDITQDLILGIDPGRTNIGFAVVKEDGQCVFSAHLETRNKDVPLLMKKRAAFRRSHRTLDRRRKRQRRAMAAGTTVENETIERLLPCYKKPVVCHYIRNKEARFNNRKRPKGWLTPTANHLLQTHINLIAKVAKFLPITKVVVELNRFAFMAMDNPNVRRWEYQQGPLYGLGSVEDAVYAQQDGHCLFCKKPIDHYHHVVPRHKGGSETLANRCGLCAKHHDLVHKDKAWTEKLVTRKGGMNKKYHALSVLNQIIPHLMEHIGSETPYDSYATDGKSTKGFRIAKNVPKEHYTDAYCIACSILDTDIEVSMPVKPFELKQFRRHDRQACIRQMVDRKYLLDGKVVATNRHK…	494	unclassified	HEARO	Human stool	ERR911998	FALSE	0									FALSE
139	MG35-39	MG35	HEARO	MAMVYVQNKDGKPLMPTTRYCYVRLLLKEKKARVVCTTPFTIQLNYDTPDITQDLILGIDPGRTNIGFAVVKEDGQCVFSAHLETRNKDVPLLMKKRAAFRRSHRTLDRRRKRQRRAMAAGTTVENETIERLLPCYKKPVVCHYIRNKEARFNNRKRPKGWLTPTANHLLQTHINLIAKVAKFLPITKVVVELNRFAFMAMDNPNVRRWEYQQGPLYGLGSVEDAVYAQQDGHCLFCKKPIDHYHHVVTRHKGGSETLANRCGLCAKHHDLVHKDKAWTEKLVTRKGGMNKKYHALSVLNQIIPHLMEHIGSETPYDSYATDGKSTKGFRIAKNVPKEHYTDAYCIACSILDT	353		n/a	Human stool	SRR2227561, SRR2226874, SRR2192756, SRR2192831, SRR2193552, SRR2193844, SRR2193955, SRR2194032, SRR2193612, SRR2193890, SRR2194650, SRR2194845, SRR2194979	FALSE	0									FALSE
140	MG35-40	MG35	HEARO	MAMVYVQNKDGKPLMPTTRYCYVRLLLKEKKARVVCTTPFTIQLNYDTPDITQDLILGIDPGRTNIGVAVVKEDGQCVFSAHLETRNKDIPLLMKKRAGFRRQHRTLDRRRKRQRRARAAGTTIAEGSVERLLPGYEKPVVCHYIRNKAARFNNRSRPAGWLTPTANHLLQTHINLIAKVAKFLPITKVVVELNRFAFMAMDNPNIHRWEYQQGPLYGLGSVEDAVYAQQDGHCLFCKKPIDHYHHVIPRHKGGSETLANRCGLCAKHHALVHKDKAWADKLVTRKEGMNKKYHALSVLNQIIPFLMEYLGSETLYDVYAIDGRSIKGFRIAKNVPKEHYTDAYCIACSILDTDNKVSAPVEPFELKQFRRHDRQACIRQMVDRKYLLHGKVVAANRHK…	489	unclassified	n/a	Human stool	SRR2250199, SRR2228053, SRR2187632, SRR2187679, SRR2188031, SRR2188061, SRR2188079, SRR2188721, SRR2188752, SRR2188980, SRR2189008, SRR2189047	FALSE	0									FALSE
141	MG35-41	MG35	HEARO	MAMVYVQNKDGKPLMPTTRYCYVRLLLKEKKARVVCTTPFTIQLNYDTPDITQDLILGIDPGRTNIGVAVVKEDGQCVFSAHLETRNKDIPLLMKKRAGFRRQHRTLDRRRKRQRRARAAGTTIAEGSVERLLPGYEKPVVCHYIRNKAARFNNRSRPAGWLTPTANHLLQTHINLIAKVAKFLPITKVVVELNRFAFMAMDNPNIHRWEYQQGPLYGLGSVEDAVYAQQDGHCLFCKKPIDHYHHVIPRHKGGSETLANRCGLCAKHHDLVHKDKAWADKLVTRKEGMNKKYHALSVLNQIIPFLMEYLGSETLYDVYAIDGRSIKGFRIAKNVPKEHYTDAYCIACSILDTDNKVSAPVEPFELKQFRRHDRQACIRQMVDRKYLLHGKVVAANRHK…	489	unclassified	n/a	Human stool	ERR912079	FALSE	0									FALSE
142	MG35-42	MG35	HEARO	MAMVYVQNKDGKPLMPTTRYCYVRLLLKEKKARVVCTTPFTIQLNYDTPDITQDLILGIDPGRTNIGVAVVKEDGQCVFSAHLETRNKDIPLLMKKRAGFRRQHRTLDRRRKRQRRARAAGTTIAEGSVERLLPGYEKPVVCPSPPNGGGRLNTRGRPAGWLTPTANH	168		n/a	Human stool	SRR2249262, SRR2250363, SRR2191081, SRR2191131, SRR2191149, SRR2191159, SRR2191161, SRR2191447, SRR2191471, SRR2191483, SRR2246257, SRR2193320, SRR2193331, SRR2193436, SRR2193873, SRR2194535, SRR2194850, SRR2194941, SRR2194998	FALSE	0									FALSE
143	MG35-43	MG35	HEARO	MAMVYVQNKDGKPLMPTTRYCYVRLLLKEKKARVVCTTPFTIQLNYDTPDVTQDLILGIDPGRTNIGVAVVKEDGQCVFSAHLETRNKDIPLLMKKRAGFRRQHRTLDRRRKRQRRARAAGTTIAEGSVERLLPGYEKPVVCHYIRNKAARFNNRSRPAGWLTPTANHLLQTHINLIAKIAKVLPITKVVVELNRFAFMAMDNPNIRRWEYQQGPLCGLGSVEDAVYAQQDGHCLFCKKPIDHYHHVIPRHKGGSETLANRCGLCAKHHDLVHKDKAWADKLVTRKEGMNKKYHALSVLNQIIPFLMEYLGSETLYDVYAIDGRSIKGFRIAKNVPKEHYTDAYCIACSILDTDNKVSAPVEPFELKQFRRHDRQACIRQMVDRKYLLHGKVVAANRHK…	489	unclassified	n/a	Human stool	n/a	TRUE	1897031	Bacteria	Firmicutes					Firmicutes bacterium CAG:176_63_11	Firmicutes bacterium CAG:176_63_11	FALSE
144	MG35-44	MG35	HEARO	MAMVYVQNKDGKPLMPTTRYCYVRLLLKENKARVVCTTPFTIQLNYDTPDITQDLILGIDPGRTNIGVAVVKEDGQCVFSAHLETRNKDIPLLMKKRAGFRRQHRTLDRRRKRQRRARAAGTTIAEGSVERLLPGYEKPVVCHYIRNKAARFNNRSRPAGWLTPTANHLLQTHINLIAKVAKFLPITKVVVELNRFAFMAMDNPNIHRWEYQQGPLYGLGSVEDAVYAQQDGHCLCCKKPIDHYHHVIPRHKGGSETLANRCGLCAKHHDLVHKDKAWADKLVTRKEGMNKKYHALSVLNQIIPFLMEYLGSETLYDVYAIDGRSIKGFRIAKNVPKEHYTDAYCIACSILDTDNKVSAPVEPFELKQFRRHDRQACIRQMVDRKYLLHGKVVAANRHK…	489	unclassified	n/a	Human stool	ERR688569	FALSE	0									FALSE
145	MG35-45	MG35	HEARO	MAMVYVQNKDGKPLMPTTRYCYVRLLLKENKARVVSTTPFTIQLNYDTPDITQDLILGIDPGRTNIGVAVVKEDGQCVFSAHLETRNKDVPLLMQKRAGFRKQHRTLDRRRKRQRRAKVAGTTVEGETIERLLPGYEKPVVCHYIRNKEARFNNRSRPAGWLTPTANHLLQTHINLIAKVAKFLPITKVVVELNRFAFMAMDNPNIRRWEYQQGPLYGLGSVEDAVYAQQDGRCLFCKKPIDHYHHVVPRHKGGSETLANRCGLCREHHALVHTDKVWADKLVTRKEGVNKKYHALSVLNQIIPHLMEYLGSETRYDVYATDGRSTKGFRVAKNVPKEHYTDAYCIACSILDTDIEVSTPVEPFELKQFRRHDRQACHQQRVDRKYYLNGKQVATNRHK…	494		n/a	Human stool	SRR2247888, SRR2250417, SRR2244849, SRR2245494, SRR2249204, SRR2251576, SRR2251628, SRR2244770, SRR2246583, SRR2248717, SRR2249178, SRR2249235, SRR2249344, SRR2250270, SRR2250362	FALSE	0									FALSE
146	MG35-46	MG35	HEARO	MARKLLNAGKAAVFRRFPFTIILKKEVEVTPKSITLKLDPGSKTTGIALKQGDKIIFGAELTHRGQAIKASLESRRSLRRSRRNRHTRYRQARFLNRTRPDGWLAPSLQHRVETTLTWVNKLIRLVPIGSIVQELVRFDLQQIENPEISGIEYQQGELAGYEVREYLLNKWDRKCAYCSAENIPLQVEHIHSKAKGGSNRISNLCLACEKCNLKKGTQDINVFLAKKPDLLKRILSQAKRPLKDAAAVNSTRWALLNRLQETGLPVLTGSGGQTKFNRTRLDLPKTHWLDAACVGHVDQLEVLTGKPLLIKATGHGSRQMCGTDKFGFPSRHRTRKQIHQGFQTGDIVKALVTSGKKIGSYGGRVLCRASGSFDIQVKSGRVQGLSHKFCRSVHRKDGY…	403		HEARO	Fresh-water associated sediment	n/a	TRUE	268141	Bacteria	Cyanobacteria		Synechococcales	Leptolyngbyaceae	Phormidesmis	Phormidesmis priestleyi	Phormidesmis priestleyi	FALSE
147	MG35-47	MG35	HEARO	MAWVNRLRRWAPVTALSQELVKFDTQALQSPEIRGVEYQQGTLFGYEVREYLLEKWHRRCAYCAATDVPLQVEHIVPKSKGGSNRISNLCLSCADCNQKKGVLPVEGFLASQPDRLKRILAQATPQAGCGCRAVVPGGAGWRRAGDGETRPAA	153		HEARO	Thermophilic	n/a	TRUE	419542	Bacteria	Nitrospirae	Nitrospira	Nitrospirales	Nitrospiraceae	Leptospirillum	Leptospirillum rubarum	Leptospirillum rubarum	FALSE
148	MG35-48	MG35	HEARO	MCKVFVLDTNKQPLMPCSQRRAKILLRRGKAAVFRRFPFAIILKRSVADRSVLRLKAQPLRLKIDPGSKTTGLAIVNDSSGEVLFGAELEHRGNLIKAALEGRRALRRSRRQRKTRYRKARFSNRRRQQGKGITLSWLPPSLESRVANTVTWVNRLRRLCSIRAISQELARFDTQLMQNGEISGVEYQQGELAGYEIREYLLEKFNRKCAYCKSENLPLEIDHIIPKSRGGTNRVSNLTTACRACNCKKGNLTAEEFGYRQVQASAKAPLKDAAAVNTTRWELYRRLQATGLPLEVGTGGTTKFNRTRQALAKAHWIDAACVGASTPQKLIIIGVNPLTIKATGHGRRQRCRPSKYGF	358		n/a	Soil	SRR7007153	TRUE	119060	Bacteria	Proteobacteria	Betaproteobacteria	Burkholderiales	Burkholderiaceae			Burkholderiaceae	FALSE
149	MG35-49	MG35	HEARO	MCKVFVLNINKQPLTPCSPRRAKILLGKGKAAVFRRFPFTIILKRSVADASVLRLKAQPLRLKIDPGSKTTGLAIVNDSSGEVLFGAELEHRSNLIKAALEGRRALRRCRRQRKTRYRKARFSNRRRQQGKGITLSWLPPSLESRVANTVTWVNRLRRLCPIRAISQELVCFDTQLMHNAEISGVEYQQGELAGYEIREYLLEKFNRKCAYCKSENLPLEIDHIIPKSRGGTNRVSNLTTACRVCNRKKGNLTAQEFGYPQVQASAKAPLKDAAAVNTTRWELYRRLQATGLPLEVATGGRTKFNRTRQALAKAHWIDAAC	321		HEARO	Soil	SRR7007124	TRUE	1537710	Bacteria	Proteobacteria	Betaproteobacteria	Burkholderiales	Burkholderiaceae	Pandoraea	Pandoraea terrae	Pandoraea terrae	FALSE
150	MG35-50	MG35	HEARO	MDMVYVLNKDGKPLMATTRGGRVRYLLKEKKARVVSSTPFTIQLNYDTPDATQDLILGIDPGRTNIGVAVVKEDGQCVFSAHLETRNKEVPLLMKKRAAFRRQHRTQDRRRKRQRRAIAAGTTVESNTIERLLPGYEKPIVCHHIRNKEARFNNRSRPAGWLTPTANHLLQAHINLIAKAAKFLPITKVVVELNRFAFMAMDNPNIRRWEYQQGPLYGLGSVKDAVYAQQDGHCLFCKKPIDHYHHVVPRHKGGSETLANRCGLCEKHHALVHKDKAWAEKLVTRKGGMNKKYHALSVLNQIIPHLMEYIGSETLYDAYATDGRSTKGFRIAKNVPKEHYTDAYCIACSILDADTKVSTPVEPFELKQFRRHDRQACIRQMVDRKYLLHGKVVAANRHK…	494	unclassified	n/a	Human stool	ERR321632, ERR414347	FALSE	0									TRUE
151	MG35-51	MG35	HEARO	MDMVYVLNKDGKPLMATTRGGRVRYLLKEKKARVVSSTPFTIQLNYDTPDATQDLILGIDPGRTNIGVAVVKEDGSCVFSAHLETRNKDVPLLMKKRAAFRRNHRTLDRRRKRQRRAKAAGTTIAEGSVERLLPGYEKPIMCHHIRNKEARFNNRSRPAGWLTPTANHLLQTHINLIAKVAKFLPITKVVVELNRFAFMAMDNPNIRRWEYQQGPLCGLGSVEDAVYAQQDGHCLFCKKPIDHYHHVIPRHKRGSETLANRCGLCAKHHDLVHTDKAWADKLVTRKEGMNKKYHALSVLNQIIPHLMEYIGSETLYDAYATDGRSTKGFRIAKNVPKEHYTDAYCIACSILDTDIEVSAPVEPFEMKQFRRHDRQACIRQMVDRKYILDGKVVATNRHK…	494	unclassified	n/a	Human stool	SRR1930141	FALSE	0									TRUE
152	MG35-52	MG35	HEARO	MDMVYVLNKDGKPLMATTRGGRVRYLLKEKKARVVSSTPFTIQLNYDTPDITQDLILGIDPGRTNIGFAVVKEDGQCVFSAHLETRNKD	89		n/a	Human stool	SRR2247888, SRR2250417, SRR2244849, SRR2245494, SRR2249204, SRR2251576, SRR2251628, SRR2244770, SRR2246583, SRR2248717, SRR2249178, SRR2249235, SRR2249344, SRR2250270, SRR2250362	FALSE	0									FALSE
153	MG35-53	MG35	HEARO	MDMVYVLNKDGKPLMATTRGGRVRYLLKEKKARVVSSTPFTIQLNYDTPDITQDLILGIDPGRTNIGVAVVKEDGQCVFSAHLETRNKDIPLLMKKRAGFRRQHRTLDRRRKRQRRAKAAGTTVAEGSVERLLPGYEKPVVCHHIRNKEARFNNRCRPAGWLTPTANHLLQTHINLIAKVVKFLPITKVVVELNRFAFMAMDNPNIHRWEYQQGPLYGLGSVEDAVYAQQDGHCLFCKKPIDHYHHVVPRHKGGSETLVNRCGLCTEHHSLVHTDKVWADKLVTRKEGMNKKYHALSVLNQIIPHLMEYLGNETLYDVYATDGRSTKGFRIAKNVPKEHYTDAYCIACSILDTDIEVSAPVEPFELKQFRRHDRQACIRQMADRKYLLDGKVVAANRHK…	494	unclassified	n/a	Human stool	SRS3638678	FALSE	0									FALSE
154	MG35-54	MG35	HEARO	MDMVYVLNKDGKPLMATTRGGRVRYLLKEKKARVVSSTPFTIQLNYDTPDITQDLILGIDPGRTNIGVAVVKEDGQCVFSAHLETRNKDIPLLMKKRAGFRRQHRTLDRRRKRQRRAKAAGTTVAEGSVERLLPGYEKPVVCHYIRNKEARFNNRSRPAGWLTPTANHLLQTHINLIAKVAKFLPITKVVVELNRFAFMAMDNPNIRRWEYQQGPLCGLGSVEDAVYAQQDGHCLFCKKPIDHYHHVVPRHKNGSETLANRCGLCAKHHDLVHKDKAWEDKLVTRKEGMNKKYHALSVLNQIIPFLMEYLGSETLYDVYAIDGRSIKGFRIAKNVPKEHYTDAYCIACSILDTDNKVSAPVEPFELKQFRRHDRQACIRQMVDRKYLLHGKVVAANRHK…	489	unclassified	n/a	Human stool	SRS3638603	FALSE	0									FALSE
155	MG35-55	MG35	HEARO	MDMVYVLNKDGKPLMATTRGGRVRYLLKEKKARVVSSTPFTIQLNYDTPDITQDLILGIDPGRTNIGVAVVKEDGQCVFSAHLETRNKDVPLLMQKR	97		n/a	Human stool	SRR2227561, SRR2226874, SRR2192756, SRR2192831, SRR2193552, SRR2193844, SRR2193955, SRR2194032, SRR2193612, SRR2193890, SRR2194650, SRR2194845, SRR2194979	TRUE	2108523	Bacteria	Firmicutes	Clostridia	Clostridiales		Lawsonibacter	Lawsonibacter asaccharolyticus	Lawsonibacter asaccharolyticus	FALSE
156	MG35-56	MG35	HEARO	MDMVYVLNKDGKPLMATTRGGRVRYLLKEKKARVVSSTPFTIQLNYDTPDITQDLILGIDPGRTNIGVAVVKEDGQCVFSAHLETRNKEVPLLMKKRAAFRRQHRTQDRRRKRQRRAIAAGTTVESNTIERLLPGYEKPIVCHHIRNKEARFNNRSRPAGWLTPTANHLLQTHINLIAKIAKVLPITKVVVELNRFAFMAMDNPNIRRWEYQQGSLYGLGSVEDAVYAQQDGHCLFCKKPIDHYHHVVPRHKGGSETLANRCGLCEKHHALVHKDKAWAEKLVTRKGGMNKKYHALSVLNQIIPFLMEYLGEETPYDVYATDGKSTKGFRIAKNVPKEHYTDA	343	vir	n/a	Human stool	SRR2250199, SRR2228053, SRR2187632, SRR2187679, SRR2188031, SRR2188061, SRR2188079, SRR2188721, SRR2188752, SRR2188980, SRR2189008, SRR2189047	FALSE	0									FALSE
157	MG35-57	MG35	HEARO	MDMVYVLNKDGKPLMATTRGGRVRYLLKEKKARVVSSTPFTIQLNYDTPDVTQDLILGVDPGRTNIGVAVVKEDGQCVFSAHLETRNKDVPLLMKKRAAFRRNHRTLDRRRKRQRRAKAAGTTIAEGSVERLLPGYEKPIMCHHIRNKE	149		n/a	Human stool	SRS3638678	FALSE	0									FALSE
158	MG35-58	MG35	HEARO	MENPDISGVEYQQGELQGYDVREYLLEKWGRTCAYCGVQNVPLDVEHIQPRSKGGSDRVSNLTIACRSCNQAKGNEDIRDFLSGQPDVLSRLLRQAKSPLNDAAAVNSTRWALFKALKATGVPVTTGTGGQTKFNRLRFNLPKAHWLDAACVGDVESLDIVTSIPLMIRAKGHGTRRMCGTNKYGFPTRHRSRRQIHNGFQTGDIVTATVTAGKKIGSYVGRVLCRASGSFDITTASGRVTGINHKYCKPIHRKDGYAYA	260		HEARO	Thermophilic	n/a	TRUE	1666905	Bacteria	Cyanobacteria		Oscillatoriales	Oscillatoriaceae	Phormidium	Phormidium sp. OSCR	Phormidium sp. OSCR	FALSE
159	MG35-59	MG35	HEARO	MENPDISGVEYQQGELQGYDVREYLLEKWGRTCAYCGVQNVPLDVEHIQPRSKGGSDRVSNLTIACRSCNQAKGNEDIRDFLSGQPDVLSRLLRQAKSPLNDAAAVNSTRWALFKALKATGVPVTTGTGGQTKFNRLRFNLPKAHWLDAACVGDVESLDIVTSKPLMIRAKGHGTRRMCGTNKYGFPTRHRSRRQIHNGFQTGDIVTATVTAGKKIGSYVGRVLCRASGSFDITTASGRVTGINHKYCKPIHRKDGYAYA	260		HEARO	Thermophilic	n/a	TRUE	2518363	Bacteria	Cyanobacteria		Oscillatoriales	Oscillatoriaceae	Phormidium	Phormidium sp. SL48-SHIP	Phormidium sp. SL48-SHIP	FALSE
160	MG35-60	MG35	HEARO	METFKCPILYLFSTRTSDPLTSVHPGTARHLLNSGEAAVLRRFPFSIILKEARPEATVQDLELKLDPGSKVTGIAIKQGNKIIFGAQLQHRGQQIQNALLSRRQLRRGRRNRKTRYRQARFLNRTRPDGWLAPSLQHRVLTTMTWVQKFIRLAPITCLAQELVRFDLQLMQNSEISGVQYQQGELKGYEVREYLLEKWNRRCAYCSVENVPLEVEHIQAKSKGGSDRVSNLTIACHGCNQGKGNQDIRDFLSSQPDLLNRILKQAKSPLKDATAVNSTRWVLFNYLKETGLPVTTGTGGQTKFNRTRLELSKSHWLDAACVGRIDGLEVLTSKPLLIVAKGHGTRQMCGTDKYGFPTRHRCRTQIHKGFQTGDIVKATVTAGQKIGSYRGRVLCRASGS…	429		HEARO	Fresh water	SRR7244343	TRUE	2546356	Bacteria	Cyanobacteria		Chroococcales	Aphanothecaceae	Gloeothece	Gloeothece citriformis	Gloeothece citriformis	FALSE
161	MG35-61	MG35	HEARO	MFGYADKKAYLLERENYTCIYCGIHASKAKMEIEHVIPRSRGGTDSLNNLVLSCHECNQAKGKLSLSEYLKGKPNVLRRVKARLNTNYRDAAHTNSIRLFVLNKLQTMADAIGTNLNVGFGYTTKQNRLLLNLPKDHWIDAAVCTKDGNAVKVEPSLKPLTIKAIGRGSRQFCRMNKYGFPRTSPKPRSKNFFGFKTGDMVKVVVPLGSKTKVPVGTHTGRVAVRSSGSFDVKTRDAKLGIYHKYCQQIHLMDGYSYA	258		n/a	Human other	ERR1725981	TRUE	2712864	Bacteria	Planctomycetes	Planctomycetia	Isosphaerales	Isosphaeraceae	Aquisphaera	Aquisphaera sp. JC669	Aquisphaera sp. JC669	FALSE
162	MG35-62	MG35	HEARO	MFKQPNFNKALVLDTNRKPLMPCYPARAKKLLNSGRASVFRRFPFTIILHDRTLEESKLQDMEIKIDQGSKTTGVALIVHGKKSSTVTLAAHIEHRTNVKSGLDSRRAIRRSRRHRKTRYRQARFLNRTKPKGWLPPSLVSKAENILNWVIRFAKLTPLTKFALETAKFDMQKLVNPNIQGVVYQQGRMFGYADKKAYLLEREQGCCIYCGIHASKAKMEIEHVIQRSRGGTDSLNNLVLSCHACNQAKGNLSLSEYLKGKPSVLKRVKAHLGINYRDAAHTNSIRLYVMNKLRAMAEAIGAKLVVGFGSTTKQNRLLLGLPKDHWIDAAVCTKDGASVRVEPALKPLVIKAVGRGSRQFCRMDKHGFPRTSPKPRSKNFFGFKTGDMVKVIVPTGAKT…	446	vir	HEARO	Human other	ERR1725981	FALSE	0									FALSE
163	MG35-63	MG35	HEARO	MFKQPNFNKVLVLDTNRKPLMPCYPARAKKLLASGRASVFRRFPFTIILHDRTVEESELQDTEIKIDQGSKTTGVALLVHGQDGDTVAFAAHVEHRTNVKSGLDSRRIIRRSRRNRKTRYRQARFLNRTKPKGWLPPSLMSKAENILNWVTRFAKLTSITKFAIETAKFDMQKLESPDIQGVGYQQGRMFGYADKKAYLLEREQRCCIYCGTHASKAKMEIEHVVPRSRGGTDSLNNLVLSCHACNQAKGNLSLSEYLKGKPSVLKRVKSHLGINYRDAAHTNSIRLYVMNKLRVMAEAIG	301		n/a	Human other	ERR2592282	TRUE	29330	Bacteria	Firmicutes	Bacilli	Bacillales	Alicyclobacillaceae	Alicyclobacillus		Alicyclobacillus	FALSE
164	MG35-64	MG35	HEARO	MFKQPNFNKVLVLDTNRKPLMPCYPARAKKLLNSGRASVFRRFPFTIILHDRTLEESKLQDMEIKIDQGSKTTGVALIVHGKKSSTVTLAAHIEHRTNVKSGLDSRRAIRRSRRHRKTRYRQARFLNRTKPKGWLPPSLVSKAENILNWVIRFAKLTPLSKFALETAKFDMQKLVNPNIQGVVYQQGRMFGYADKKAYLLEREQGCCIYCGIHASKAKMEIEHVIPRSRGGTDSLNNLVLSCHACNQAKGNLSLSEYLKGKPSVLKRVKAHLGINYRDAAHTNSIRLYVMNKLRAMAEAIGAKLVVGFGSTTKQNRLLLGLPKDHWIDAAVCTKDGASVRVEPPLKPLVIKAVGRGSRQFCRMDKHGFPRTSPKPRSKNFFGFKTGDMVKVIVPTGAKT…	446		HEARO	Human other	ERR1713389	TRUE	2152888	Bacteria	Proteobacteria	Betaproteobacteria	Burkholderiales	Burkholderiaceae	Burkholderia	Burkholderia agricolaris	Burkholderia agricolaris	FALSE
165	MG35-65	MG35	HEARO	MFKQPNFNKVLVLDTNRKPLMPCYPARAKKLLNSGRASVFRRFPFTIILHDRTLEESKLQDMEIKIDQGSKTTGVALIVHGKKSSTVTLAAHIEHRTNVKSGLDSRRAIRRSRRHRKTRYRQARFLNRTKPKGWLPPSLVSKAENILNWVIRFAKLTPLTKFALETAKFDMQKLANPNIEGVGYQQGRMFGYADKKAYLLEREQGCCIYCGIHASKAKMEIEHV	224		HEARO	Human other	ERR2592341	FALSE	0									FALSE
166	MG35-66	MG35	HEARO	MFKQPNFNKVLVLDTNRKPLMPCYPARAKKLLNSGRASVFRRFPFTIILHDRTLEESKLQDMEIKIDQGSKTTGVALIVHGKKSSTVTLAAHIEHRTNVKSGLDSRRAIRRSRRHRKTRYRQARFLNRTKPKGWLPPSLVSKAENILNWVIRFAKLTPLTKFALETAKFDMQKLANPNIEGVGYQQGRMFGYADKKAYLLEREQGCCIYCGIHASKAKMEIEHVIPRSRGGTDSLNNLVLSCHACNQAKGNLSLHEYLKGKPSVLKRVKAHLGINYRDAAHTNSIRLYVMNKLRAMAEAIGAKLVVGFGSTTKQNRLLLGLPKDHWIDAAVCTKDGASVRVEPALKPLVIKAVGRGSRQFCRMDKHGFPRTSPKPRSKNFFGFKTGDMVKVIVPTGAKT…	446		HEARO	Human other	ERR1713400	FALSE	0									FALSE
167	MG35-67	MG35	HEARO	MFKQPNFNKVLVLDTNRKPLMPCYPARAKKLLNSGRASVFRRFPFTIILHDRTLEESKLQDMEIKIDQGSKTTGVALIVHGKKSSTVTLAAHIEHRTNVKSGLDSRRAIRRSRRHRKTRYRQARFLNRTKPKGWLPPSLVSKAENILNWVIRFAKLTPLTKFALETAKFDMQKLVNPNIQGVVYQQGRMFGYADKKAYLLEREQGCCIYCGIHASKAKMKIEHVIPRSRGGTDSLNNLVLSCHACNQAKGNLSLSEYLKGKPSVLKRVKAHLGINYRDAAHTNSIRLYVMNKLRAMAEAIGAKLVVWFGSTTKQNRLLLGLPKDHWIDAAVCTKDGASVRVEPALKPLVIKAVGRGSRQFCRMDKYGFPRTSPKPRSKNFFGFKTGDMVKVIVPTGTKT…	446		HEARO	Human other	ERR1713355	TRUE	28197	Bacteria	Proteobacteria	Epsilonproteobacteria	Campylobacterales	Campylobacteraceae	Arcobacter	Arcobacter butzleri	Arcobacter butzleri	FALSE
168	MG35-68	MG35	HEARO	MFKQPNFNKVLVLDTNRKPLMPCYPARAKKLLNSGRASVFRRFPFTIILHDRTLEESKLQDMEIKIDQGSKTTGVALIVHGKKSSTVTLAAHIEHRTNVKSGLDSRRAIRRSRRHRKTRYRQARFLNRTKPKGWLPPSLVSKAENILNWVIRFAKLTPLTKFALETAKFDMQKLVNPNIQGVVYQQGRMFGYADKKAYLLEREQRCCIYCGIHASKAKMEIEHVIPRSR	229		HEARO	Human other	ERR1725983	FALSE	0									FALSE
169	MG35-69	MG35	HEARO	MFKQPNFNKVLVLDTNRKPLMPCYPARAKKLLNSGRASVFRRFPFTIILHDRTLEESKLQDMEIKIDQGSKTTGVALIVHGKKSSTVTLAAHIEHRTNVKSGLDSRRAIRRSRRHRKTRYRQARFLNRTKPKGWLPPSLVSKAENILNWVIRFAKLTPLTKFALETAKFDMQKLVNPNIQGVVYQQGRMFGYADKKAYLLEREQRCCIYCGIHASKAKMEIEHVIPRSRGGTDSLNNLVLSCHACNQAKGNLSLSEYLKGKPSVLKRVKAHLGINYRDAAHTNSIRLYVMNKLRAMAEAIGAKLVVGFGSTTKQNRLLLGLPKDHWIDAAVCTKDGASVRVEPALKPLVIKAVGRGSRQFCRMDKHGFPRTSPKPRSKNFFGFKTGDMVKVIVPTGAKT…	446	bac	HEARO	Human other	ERR1713338	FALSE	0									FALSE
170	MG35-70	MG35	HEARO	MFKQPNFNKVLVLDTNRKPLMPCYPARAKKLLNSGRASVFRRFPFTIILHDRTLEESKLQDMEIKIDQGSKTTGVALIVHGKKSSTVTLAAHIEHRTNVKSGLDSRRAIRRSRRHRKTRYRQARFLNRTKPKGWLPPSLVSKAENILNWVIRFAKLTPLTKFALETAKFDMQKLVNPNIQGVVYQQGRMFGYADKKAYLLEREQRCCIYCGIHASKAKMEIEHVIPRSRGGTDSLNNLVLSCHACNQAKGNLSLSEYLKGKPSVLKRVKAHLGINYRDAAHTNSIRLYVMNKLRAMAEAIGAKLVVGFGSTTKQNRLLLGLPKDHWIDAAVCTKDGASVRVEPALKPLVIKAVGRGSRQFCRMDKYGFPRTSPKPRSKNFFGFKTGDMVKVIVPTGAKT…	446		HEARO	Human other	ERR2592249	TRUE	28197	Bacteria	Proteobacteria	Epsilonproteobacteria	Campylobacterales	Campylobacteraceae	Arcobacter	Arcobacter butzleri	Arcobacter butzleri	FALSE
171	MG35-71	MG35	HEARO	MFKQPNFNKVLVLDTNRKPLMPCYPARAKKLLNSGRASVFRRFPFTIILHDRTLEKSKLQDMEIKIDQGSKTTGVALIVHGKKSSTVTLAAHIEHRTNVKSGLDSRRAIRRSRRHRKTRYRQARFLNRTKPKGWLPPSLVSKADNILNWVIRFTKLTPLTKFAIETAKFDMQKLVNPDIKGVGYQQGRMFGYADKKAYLLEREQGCCIYCGIHASKAKMEIEHVIPRSRGGTDSLNNLVLSCHACNQAKGNLSLSEYLKGKPSVLKRVKAHLGINYRDAAHTNSIRLYVMNKLRAMAEAIGAKLVVGFGSTT	312		n/a	Human other	ERR2592250	TRUE	29330	Bacteria	Firmicutes	Bacilli	Bacillales	Alicyclobacillaceae	Alicyclobacillus		Alicyclobacillus	FALSE
172	MG35-72	MG35	HEARO	MFKQPNFNKVLVLDTNRKPLMPCYPARAKKLLNSGRASVFRRFPFTIILHDRTVEESELQDTEIKIDQGSKTTGVALLVHGQDGTTVALAAHVEHRTNIKSNLDSRRAIRRSRRHRKTRYRQARFLNRTRPKGWLPPSLVSKAENILNWVIRFTKLAPFTKFALETAKFDMQKLENPDTQGVGYQQGRMFGYADKKAYLLERENYTCIYCGIHASKAKMEIEHVIPRSRGGTDSLNNLVLSCRACNEAKGSQDVQTYLKGNPSVLRRVKARLNTNYRDAAHTNSIRLFVLNKLQTMADAIGTNLNVGFGYTTKQNRLLLNLPKDHWIDAAVCTSDGSAVKVDPSLKPLTIKAIGRGSRQFCRMNKYGFPRTSPKPRSKNFFGFKTGDMVKVVVPLGSKT…	446		HEARO	Human other	ERR1726018	FALSE	0									FALSE
173	MG35-73	MG35	HEARO	MFKQPNFNKVLVLDTNRKPLMPCYPARAKKLLNSGRASVFRRYPFTIILHDRTVEESVLQEVEVKIDQGSKTTGVALLVHGQDGATVAFAAHIEHRTNVKSGLDSRRAIRRSRRNRKTRYRQARFLNRTRPKGWLPPSLVSKAENILNWVIRFIKLTPFTKFALETAKFDMQKLENPDTQGVGYQQGRMFGYADKKAYLLERENYTCIYCGIHASKAKMEIEHVIPRSRGGTDSLNNLVLSCRACNEAKGSQDVQTYLKGNPSVLRRVKARLNTNYRDAAHTNSIRLYVMNKLRAMAEAIGAKLVVGFGSTTKENRLLLNLPKDHWIDAAVCTKDGASVRVEPALKPLVIKAVGRGSRQFCRMDKYGFPRTSPKPRSKNFFGFKTGDMVKVIVPTGAKT…	446		HEARO	Human other	ERR1713405	TRUE	2152888	Bacteria	Proteobacteria	Betaproteobacteria	Burkholderiales	Burkholderiaceae	Burkholderia	Burkholderia agricolaris	Burkholderia agricolaris	FALSE
174	MG35-74	MG35	HEARO	MFKQPNFNKVLVLDTNRKPLMPCYPARAKKLLNSGRASVFRRYPFTIILHDRTVEESVLQEVEVKIDQGSKTTGVALLVHGQDGATVAFAAHIEHRTNVKSGLDSRRAIRRSRRNRKTRYRQARFLNRTRPKGWLPPSLVSKAENILNWVIRFTKLTPFTKFALETAKFDMQKLENPDTQGVGYQQGRMFGYADKKAYLLERENYTCIYCGIHASKAKMEIEHVIPRSRGGTDSLNNLVLSCRACNEAKGSQDVQTYLKGNPSVLRRVKARLNTNYRDAAHTNSIRLYVMNKLRAMAEAIGAKLVVGFGSTTKENRLLLNLPKDHWIDAAVCTKDGASVRVEPALKPLVIKAVGRGSRQF	360		HEARO	Human other	ERR1713409	FALSE	0									FALSE
175	MG35-75	MG35	HEARO	MFKQPNFNKVLVLDTNRKPLMPCYPARAKKLLNSGRASVFRRYPFTIILHDRTVEESVLQEVEVKIDQGSKTTGVALLVHGQDGATVAFAAHIEHRTNVKSGLDSRRAIRRSRRNRKTRYRQARFLNRTRPKGWLPPSLVSKAENILNWVIRFTKLTPFTKFALETAKFDMQKLENPDTQGVGYQQGRMFGYADKKAYLLERENYTCIYCGIHASKAKMEIEHVIPRSRGGTDSLNNLVLSCRACNEAKGSQDVQTYLKGNPSVLRRVKARLNTNYRDAAHTNSIRLYVMNKLRAMAEAIGAKLVVGFGSTTKENRLLLNLPKDHWIDAAVCTKDGASVRVEPALKPLVIKAVGRGSRQFCRMDKYGFPRTSPKPRSKNFFGFKTGDMVKVIVPTGAKT…	446		n/a	Human other	ERR2592329	FALSE	0									FALSE
176	MG35-76	MG35	HEARO	MGYHDYPILTGILFIRESLTLACHDCNQKKGNQDVREFLATKPDLLNRILQQAKLPLKDAAAVNSTRWALFRALKETGLPVTDGTGGQTKFNRNRLGLPKSHWLDAACVGNVETLKVLTSKPLLIAATGHGRRQMCGTNKYGFPTRHKSRVQIHKGFLAW	160		n/a	Fresh-water associated sediment	n/a	TRUE	1151	Bacteria	Cyanobacteria		Oscillatoriales			Oscillatoriales cyanobacterium	Oscillatoriales cyanobacterium	FALSE
177	MG35-77	MG35	HEARO	MHLRVFPARSSAKHTPRQGKHYRPSGVCLIGKKLRKEITLNMDMVYVLNKDGKPLMATTRGGRVRYLLKEKKARVVSSTPFTIQLNYDTPDVTQDLILGIDPGRTNIGVAVVKEDGSCVFSAHLETRNKDVPLLMQKRAGFRKQHRNLDRRRKRQRRAKAAGTAIAEGSVERLLPGYKKPIVCHHIRNKEARFNNRSR	198	unclassified	n/a	Human stool	ERR688569	FALSE	0									FALSE
178	MG35-78	MG35	HEARO	MNRVFVLDTQRRPLDPVHPGKARLLLNQGKAAVYRRYPFTIILKEAHPDVPVQDLELKLDPGSKVTGIAIKQGNKIIFGAELRHRGQQIRDALLSRRQLRHGRRNRKTRYRQPRFLNRKRPDGWLAPSLKHRVDTVLTWVNRFRKLAPLGSIAQELVRFDLQKLQNPEVSGIEYQQGELQGYEVREYLLEKWGRKCAYCGAKDVPLEVEHIHPRSKGGTDRVSNLAIACHACNQRKGNRDIRDFLFGKPELLQ	253		n/a	Thermophilic	SRR8554436	TRUE	1790	Bacteria	Actinobacteria	Actinobacteria	Corynebacteriales	Mycobacteriaceae	Mycobacterium	Mycobacterium asiaticum	Mycobacterium asiaticum	FALSE
179	MG35-79	MG35	HEARO	MPCHPARARKLLKKGKAAVYRRYPFTIILKERVDGQLQPVEIKFDPGSRTTGIALVGHFERGSEVIWAGNLNHRGLQIKSNLVSRRAIRRSRRNRKTRYRPARFLNRRRPKSWLPPSLRSRVDNVKNWALKLSRLAPITQIAVETVRFDTQKMQNPEVSGMEYQQGELAGYEFREYLLEKWGRQCAYCGVQNVPLEVDVLMEDVELEELLHQFRYR	216		HEARO	Thermophilic	SRR6301446	TRUE	1236	Bacteria	Proteobacteria	Gammaproteobacteria					Gammaproteobacteria	FALSE
180	MG35-80	MG35	HEARO	MPCHPARARKLLKKRKAAVLRRYPFTIILKHRVGGDLQPVEIKFDPGSRTTGIALVGHFDRGSEVIWAGNLNHRGLQIKSNLDSRRSIRRSRRNRKTRYRPARFLNRRRPKGWLPPSLWSRVDNVKNLMLKLSRLAPITQIAVETVRFDTQQMQNPEISGVEYQQGELAGYELREYLLEKWGRQCAYCGAKNVPLEVEHIQARSQGGTDRVSNLTLACTSCNLQKGNKDIKEFLKHKPKRLKTIQTFAKAPLKDAAAMNATRNAIGNVLKGFGL	274		HEARO	Thermophilic	SRR6301444	TRUE	1913989	Bacteria	Proteobacteria	Gammaproteobacteria				Gammaproteobacteria bacterium	Gammaproteobacteria bacterium	FALSE
181	MG35-81	MG35	HEARO	MPCHPARARKLLKKRKAAVLRRYPFTIILKHRVGGDLQPVEIKFDPGSRTTGIALVGHFDRGSEVIWAGNLNHRGLQIKSNLDSRRSIRRSRRNRKTRYRPARFLNRRRPKGWLPPSLWSRVDNVKNLMLKLSRLAPITQIAVETVRFDTQQMQNPEISGVEYQQGELAGYELREYLLEKWGRQCAYCGAKNVPLEVEHIQARSQGGTDRVSNLTLACTSCNLQKGNKDIKEFLKHKPKRLKTIQTFAKAPLKDAAAMNATRNAIGNVLKGFGLPITISSGGRTKFNRTQQGYPKDHWIDAACVGESGNNVIIPKAITPLIITAKGRGSRQKCSMNQYGFPRTGPKKKKRVKGFQTGDIVKAIVTSGKKIGTYVGRVMVRKTGCFDIYTGFGRISSLSY…	430		HEARO	Thermophilic	SRR6301447	TRUE	1236	Bacteria	Proteobacteria	Gammaproteobacteria					Gammaproteobacteria	FALSE
182	MG35-82	MG35	HEARO	MPCHPARARKLLKNGKAAVYRRYPFTIIMKCRVGGDLQPIEIKFDPGSRTTGIALVGHFDRGSEVIWAGNLNHRGLQIKRNLDSRRAVRRSRRNRKTRYRPARFLNRRRPRGWLPPSLRSRVDNVKNWMIKLSRLAPLTQIAVETVKFDTQKIQNPEISGVEYQQGELAGYELREYLLEKWGRECAYCGAKNVPLEIEHIQACSKGGSDRVSNLTLACTPCNIDKGNKDIKEFMKRKTERLKKIQAQGKAPLKDTAAVNATRYATGNALKGLGLPITFSSGGRTKFNRVKLGYSKDHWIDAACVGESGAQVVIPPAITPLIITAKGRGSRQKCSMNQYGFPRTGPKKHKRVKGFQTGDIVKAVVTKGKKIGTHIGRVVVRARGSFDIGIGKKKVSGISY…	413		HEARO	Thermophilic	SRR6301445	TRUE	1913989	Bacteria	Proteobacteria	Gammaproteobacteria				Gammaproteobacteria bacterium	Gammaproteobacteria bacterium	FALSE
183	MG35-83	MG35	HEARO	MPVKPFELKQFRRHDRQACIRQMVDRKYLLDGKVVATNRHKSIEQKSDSLEEFREAYGDAAVSQLTVRLHSPQYKDMARIMPGAVMAFKGTIGVMQCSGGRNNGKVEFFKSTKGNKTTPKKCVLLAQNAGMVFIPA	136		n/a	Human stool	SRR2227561, SRR2226874, SRR2192756, SRR2192831, SRR2193552, SRR2193844, SRR2193955, SRR2194032, SRR2193612, SRR2193890, SRR2194650, SRR2194845, SRR2194979	FALSE	0									FALSE
184	MG35-84	MG35	HEARO	MQLGDRSSHVVIPQTITPLIITAKGRGSRQKCSMNQYGFPRTSPKKYKRVKGFQSGDIVKAIVTKGKKIGTYVGCVAVRANGSFDIGNGEERVGSISYKYCQLLQRADGYEYT	113		n/a	Thermophilic	SRR6301447	TRUE	1003181	Bacteria	Proteobacteria	Gammaproteobacteria	Thiotrichales	Thiotrichaceae	Thiomargarita	Candidatus Thiomargarita nelsonii	Candidatus Thiomargarita nelsonii	FALSE
185	MG35-85	MG35	HEARO	MQNYTFVLDTNKQPLFPVHPAVARKMLSNAEAAVFRRYPFTIILKHGADRPTQSIEIKLDPGSKTTGIALLKGERLIFAAELSHRGQAIKASLDARRAIRRNRRTRHTRYRPARFLNRTRSKGWLTPSLKHRVCTTLTWVNKFIRFAPVNSIAMELVRFDLQQLENPEISGVEYQQGELLGYEIREYLLNKWDRKCTYCGAENIPLQVEHIHPRAKGGSNRISNLCLACEKCNLKKGTQDIKDFLSKKTDLLKQIMAQAKRPLKDASAVNSTRWALFNQLKLTGLPVTTGSGGQTKYNRTRLELPKTHYFDAACVGKVDKLVVLTTQPLLIKANGHGTRQMCRTDKFGFPSRHAPRNKFVKGFQTGDIVKAIVTSGKKIGEYVGRAAVRSSGSFNISAK…	423		HEARO	Fresh-water associated sediment	n/a	TRUE	1151	Bacteria	Cyanobacteria		Oscillatoriales			Oscillatoriales cyanobacterium	Oscillatoriales cyanobacterium	FALSE
186	MG35-86	MG35	HEARO	MQRIFVLDHNKQPLMPCHPARARKLLKKGKAAVYRRYPFTIIMTYRVGGDLQPIEIKFDPGSRTTGIALVGHFDRGTEVIWAGNLNHRGLQVKNNLNSRRSIRRSRRNRKTRYRPARFLNRRRPQGWLPPSLRSRVDNVSIWMIKLSWLAPITQIAVETVRFDTQKMQKPEISGVEYQQGELAGYELREYLLEKWGRECAYCGAKNVPFEIEHIQARSKGGSDRVSNLTLACTPCNIDKGNKDIKEFMKRKPKRLKKIQAQSKAPLKDAAAVNATRYVIGNALKSFGLPITFSSGGRTKFNRIKQGYKKDHWIDAACVSESGGHVVIPQAITPLIITAKGRGSRQKCSMNQYGFPRTGPKKYKRVKGFQTGDIVKAIVTKGKKIGTYVGRVAVRASGSF…	428		HEARO	Thermophilic	n/a	TRUE	1236	Bacteria	Proteobacteria	Gammaproteobacteria					Gammaproteobacteria	FALSE
187	MG35-87	MG35	HEARO	MQRVFILDHNKKPLMPCHPARARKLLKNGKAAVYRRYPFIIIMKCRVGGDLQPIEIKFDPGSRTTGIALVGHFDRGPEVIWAGNLNHRGHQIKRNLDSRRAVRRSRRNRKTRYRPARFNNRQRPKSWLPPSLRSRVDNVKNWMIKLSRLAPLTQIAVETVRFDTQKIQNPEISGVEYQQGELAGYELREYLLEKWDRECAYCGAKNVPLEIEHIQARSKGGSDRVSNLTLACTPCNQKKGNKDIKEFLKRKPKRLKKIQAQAKVPLKDAAAVNATRYATGNVLKDFGLPITFSTGGRTKFNRTTRGYPKAHWIDAACVGESGAKVVIPPAITPLIITAKGRGSRQKCSMNQYGFPRTSPKKHKRVKGFQTGDIVKAVVTKGKNIGTYIGRVVVRARGSF…	414		HEARO	Thermophilic	SRR6301444	FALSE	0									FALSE
188	MG35-88	MG35	HEARO	MQRVFILDHNKKPLMPCHPARARKLLKNGKAAVYRRYPFIIIMKCRVGGDLQPIEIKFDPGSRTTGIALVGHFDRGPEVIWAGNLNHRGHQIKRNLDSRRAVRRSRRNRKTRYRPARFNNRQRPKSWLPPSLRSRVDNVKNWMIKLSRLAPLTQIAVETVRFDTQKIQNPEISGVEYQQGELAGYELREYLLEKWDRECAYCGAKNVPLEIEHIQARSKGGSDRVSNLTLACTPCNQKKGNKDIKEFLKRKPKRLKKIQAQAKVPLKDAAAVNATRYATGNVLKDFGLPITFSTGGRTKFNRTTRGYPKAHWIDAACVGESGAKVVIPPAITPLIITAKGRGSRQKCSMNQYGFPRTSPKKHKRVKGFQTGDIVKAVVTKGKNIGTYIGRVVVRARGSF…	427		HEARO	Thermophilic	n/a	TRUE	1913989	Bacteria	Proteobacteria	Gammaproteobacteria				Gammaproteobacteria bacterium	Gammaproteobacteria bacterium	FALSE
189	MG35-89	MG35	HEARO	MQRVFILDHNKKPLMPCHPARARKLLKNGKAAVYRRYPFIIIMKCRVGGDLQPIEIKFDPGSRTTGIALVGHFDRGPEVIWAGNLNHRGHQIKRNLDSRRAVRRSRRNRKTRYRPARFNNRQRPKSWLPPSLRSRVDNVKNWMIKLSRLAPLTQIAVETVRFDTQKIQNPEISGVEYQQGELAGYELREYLLEKWDRECAYCGAKNVPLEIEHIQARSKGGSDRVSNLTLACTPCNQKKGNKDIKEFLKRKPKRLKKIQAQAKVPLKDAAAVNATRYATGNVLKDFGLPITFSTGGRTKFNRTTRGYPKAHWIDAACVGESGAKVVIPPAITPLIITAKGRGSRQKCSMNQYGFPRTSPKKHKRVKGFQTGDIVKAVVTKGKNIGTYIGRVVVRARGSF…	428		HEARO	Thermophilic	SRR6301447	TRUE	1913989	Bacteria	Proteobacteria	Gammaproteobacteria				Gammaproteobacteria bacterium	Gammaproteobacteria bacterium	FALSE
190	MG35-90	MG35	HEARO	MQRVFVLDHNKQPLMPCHPARARKLLKKGKAAVYRRYPFAIIMTHRVGGDLQTVEIKFDPGSRTTGIALVGDFDRGKEVIWAGNLNHRGHQIKSNLNSRRAIRRARRNRKTRYRQARFNNRRRPKGWLPPSLRSRVDNTKNWMHKLARLAPLTQIAVETVRFDTQKLQKPEISGVEYQQGELAGYELREYLLEKWGRECAYCGAKNIPLEIEHIQARSKGGSDRVSNLTLACTPCNIDKGNKDIKEFLSLKPKRLKKIQATATAPLKDAAAVNATRYATGNVLKCFSLPITFSSGGRTKFNRVKLGYLKDHWIDAACVGESGSQVVIPKAITPLIITSKGRGSRQKCRMNQYGFPRTGPKKQKQVKGFQTGDIVKAIVTKGKKIGTYIGRVVVRSRGSF…	428		HEARO	Thermophilic	SRR6301447	TRUE	1913989	Bacteria	Proteobacteria	Gammaproteobacteria				Gammaproteobacteria bacterium	Gammaproteobacteria bacterium	FALSE
191	MG35-91	MG35	HEARO	MQRVFVLDHNKQPLMPCHPARARKLLKKGKAAVYRRYPFTIIMTHRLCGDLQPIEIKFDLGSRTTGIALVGHFDRGSEVIWAGNLNHRGYQIKKDLNSRRAIRRTRRNRKTRYRPARFLNRRRPTGWLPPSLRSRVLNVNNWMLKLSQLAPLTQIAVETVRFDTQKIQKPEISGVEYQQGELAGYELREYLLEKWGRECVYCGAKNVPLEIEHIQARSKGGSDRVSNLTLACTPCNIDKGNKDIKEFLKRKPKRLKKIQTIATASLKDAAAINATRYATGNALKGFGLPIAFSSGGRTKFNRTSCGYPKDHWIDAACVGESGSDVFIPKMITPLIITAKGRGSRQKCRMNQYGFPRTRPKKHKRVKGFQTGDIVKAVVTKGKKIGTYVGRVVVRASGSF…	428		HEARO	Thermophilic	SRR6301447	TRUE	1003181	Bacteria	Proteobacteria	Gammaproteobacteria	Thiotrichales	Thiotrichaceae	Thiomargarita	Candidatus Thiomargarita nelsonii	Candidatus Thiomargarita nelsonii	FALSE
192	MG35-92	MG35	HEARO	MQRVFVLDHNKQPLMPCHPARARKLLKKGKAAVYRRYPFTIIMTHRLCGDLQPIEIKFDPGSRTTGIALVGHFDRGSEVIWAGNLNHRGYQIKKDLNSRRAIRRTRRNRKTRYRPARFLNRRRPTGWLPPSLRSRVLNVNNWMLKLSQLAPLTQIAVETVRFDTQKIQKPEISGVEYQQGELAGYELREYLLEKWGRECVYCGAKNVPLEIEHIQARSKGGSDRVSNLTLACTPCNIDKGNKDIKEFLKRKPKRLKKIQTIATASLKDAAAINATRYATGNALKGFGLPIAFSSGGRTKFNRTSCGYPKDHWIDAACVGESGSDVFIPKMITPLIITAKGRGSRQKCRMNQYGFPRTRPKKHKRVKGFQTGDIVKAVVTKGKKIGTYVGRVVVRASGSF…	428		HEARO	Thermophilic	SRR6301444	TRUE	1913989	Bacteria	Proteobacteria	Gammaproteobacteria				Gammaproteobacteria bacterium	Gammaproteobacteria bacterium	FALSE
193	MG35-93	MG35	HEARO	MQRVFVLDHNKQPLMPCHPARARKLLKKGKAAVYRRYPFTIIMTHRVGGDLQPIEVKFDPGSRTTGIALVGHFNRGLEVIWAGNLNHRGIQIKSHLESRRAIRRSRRNRKTRYRQARFLNRMRPAGWLPPSLRSRVDNVKNGMLKLSSLTPVSQIAVETVKFDMQKIQNPEISGLEYQHGELAGYEVREYLLEKWGRKCAYCGAQNVPLEIEHIRASSKGGSNRVSNLTLACNKCNQKKGNQDIKEFLKSQPDRLRKIQSQALKPLKDAAAVNATRYAISNVLKSFGLPIVFSTGGRTKFNRLKLGYQKDHWIDAACVGESGSQIVIPKTITPLTITAKGRGSRQKCSMNKYGFPRTGPKKAKRVKGFQTGDIVKAVVTKGKKIGTYFGRVAVRASGSF…	428		HEARO	Thermophilic	n/a	TRUE	1913989	Bacteria	Proteobacteria	Gammaproteobacteria				Gammaproteobacteria bacterium	Gammaproteobacteria bacterium	FALSE
194	MG35-94	MG35	HEARO	MQRVFVLDHNKQPLMPCHPARARKLLKKGKAAVYRRYPFTIIMTHRVGGDLQPIEVKFDPGSRTTGIALVGHFNRGLEVIWAGNLNHRGIQIKSHLESRRAIRRSRRNRKTRYRQARFLNRMRPAGWLPPSLRSRVDNVKNGMLKLSSLTPVSQIAVETVKFDMQKIQNPEISGLEYQHGELAGYEVREYLLEKWGRKCAYCGAQNVSLEIEHIRASSKGGSNRVSNLTLACNKCNQKKGNQDIKEFLKSQPDRLRKIQSQALKPLKDAAAVNATRYAISNVLKSFGLPIVFSTGGRTKFNRLKLGYQKDHWIDAACVGESGSQIVIPKTITPLTITAKGRGSRQKCSMNKYGFPRTGPKKAKRVKGFQTGDIVKAVVTKGKKIGTYFGRVAVRASGSF…	428		HEARO	Thermophilic	n/a	TRUE	1913989	Bacteria	Proteobacteria	Gammaproteobacteria				Gammaproteobacteria bacterium	Gammaproteobacteria bacterium	FALSE
195	MG35-95	MG35	HEARO	MQRVFVLDHNKQPLMPCHPARARKLLKNGKAAVYRRYPFTIIMKCRVGGDLQPIEIKFDPGSRTTGIALVGHFDRGSEVIWAGNLNHRGLQIKRNLDSRRAVRRSRRNRKTRYRPARFLNRRRPRGWLPPSLRSRVDNVKNWMIKLSRLAPLTQIAVETVKFDTQKIQNPEISGVEYQQGELAGYELREYLLEKWGRECAYCGAKNVPLEIEHIQACSKGGSDRVSNLTLACTPCNIDKGNKDIKEFMKRKTERLKKIQAQGKAPLKDTAAVNATRYATGNALKGLGLPITFSSGGRTKFNRVKLGYSKDHWIDAACVGESGAQVVIPPAITPLIITAKGRGSRQKCSMNQYGFPRTGPKKHKRVKGFQTGDIVKAVVTKGKKIGTHIGRVVVRARGSF…	427		HEARO	Thermophilic	SRR6301447	TRUE	1913989	Bacteria	Proteobacteria	Gammaproteobacteria				Gammaproteobacteria bacterium	Gammaproteobacteria bacterium	FALSE
196	MG35-96	MG35	HEARO	MQRVFVLDHNKQPLMPCHPARARKLLKNGKAAVYRRYPFTIIMKCRVGGDLQPIEIKFDPGSRTTGIALVGHFDRGSEVIWAGNLNHRGLQIKRNLDSRRAVRRSRRNRKTRYRPARFLNRRRPRGWLPPSLRSRVDNVKNWMIKLSRLAPLTQIAVETVKFDTQKIQNPEISGVEYQQGELAGYELREYLLEKWGRECAYCGAKNVPLEIEHIQACSKGGSDRVSNLTLACTPCNIDKGNKDIKEFMKRKTERLKKIQAQGKAPLKDTAAVNATRYATGNALKGLGLPITFSSGGRTKFNRVKLGYSKDHWIDAACVGESGAQVVIPPAITPLIITAKGRGSRQKCSMNQYGFPRTGPKKHKRVKGFQTGDIVKAVVTKGKKIGTHIGRVVVRARGSF…	428		HEARO	Thermophilic	SRR6301444	TRUE	1913989	Bacteria	Proteobacteria	Gammaproteobacteria				Gammaproteobacteria bacterium	Gammaproteobacteria bacterium	FALSE
197	MG35-97	MG35	HEARO	MQRVFVLDTKKKPLMPCHPARARKLLKKGKAAVYRRYPFTIILKERVDGQLQPVEIKFDPGSRTTGIALVGHFERGSEVIWAGNLNHRGLQIKSNLVSRRAIRRSRRNRKTRYRPARFLNRRRPKSWLPPSLRSRVDNVKNWALKLSRLAPITQIAVETVRFDTQKMQNPEVSGMEYQQGELAGYEFREYLLEKWGRQCAYCGVQNVPLEVEHIQPRSKEGSNRVSNLTLA	231		HEARO	Thermophilic	n/a	TRUE	1236	Bacteria	Proteobacteria	Gammaproteobacteria					Gammaproteobacteria	FALSE
198	MG35-98	MG35	HEARO	MQRVFVLDTKKKPLMPCHPARARKLLKKGKAAVYRRYPFTIILKERVDGQLQPVEIKFDPGSRTTGIALVGHFERGSEVIWAGNLNHRGLQIKSNLVSRRAIRRSRRNRKTRYRPARFLNRRRPKSWLPPSLRSRVDNVKNWALKLSRLAPITQIAVETVRFDTQKMQNPEVSGMEYQQGELAGYEFREYLLEKWGRQCAYCGVQNVPLEVEHIQPRSKEGSNRVSNLTLACTKCNQKKGNKDVKDFLKGKPDRLKKIQAQAKASLRDTAAVNATRYAIGEALKTFGFVISFSSGGRTKFNRTQQGYPKEHWVDAACVGENGNPVAIPKAITPLIITAKGRGSRQKCRMNKYGFPRTGPKKHKRVKGFQTGDIVKAIVTKGKKIGTYVGRVAVRATGSF…	429		HEARO	Thermophilic	SRR6301447	TRUE	1236	Bacteria	Proteobacteria	Gammaproteobacteria					Gammaproteobacteria	FALSE
199	MG35-99	MG35	HEARO	MSNFIFVLDTKRRPLSPCKPGVGRSLLKVGKASVFRRFPFTVILNKEVDASPEPLELKFDPGSKTTGIVINQGGKIIFGAELQHRGQQIKDALLSRHQLRLRRRNRKTRYRQARFLNRTRHDGWLAPSLQHRIETTLTWVRKLIRFAPIISIAQELVRFDSQLMQNPEISGVIYQQGQLHGYEVREYLLTKWNRKCAYCSVENVPFEIEHIQPKSKGGSDRVSNLTIACHDCNQKKGNQDVQAFLATKPDLLNCILKQAKLPLKDAAAVNSTRWALFNALKETGLSVTTGTGGQTKFNRNRLGLPKSHWLDAACVGNVETLEILTSKPLLIAAKGHGTRQMCGTNKYGFPIRHKSRVHIHKGFQTGDIVNATVTAGKKVGSYVGRVLCRASGSFDIVTK…	424		HEARO	Fresh-water associated sediment	n/a	TRUE	322865	Bacteria	Cyanobacteria		Synechococcales	Leptolyngbyaceae	Leptolyngbya	Leptolyngbya valderiana	Leptolyngbya valderiana	FALSE
200	MG35-100	MG35	HEARO	MSNFIFVLDTKRRPLSPCKPGVGRSLLKVGKASVFRRFPFTVILNKEVDASPEPLELKFDPGSKTTGIVINQGGKIIFGAELQHRGQQIKDALLSRHQLRLRRRNRKTRYRQARFLNRTRPDGWLAPSLQHRIETTLTWVRKLIRFAPIISIAQELVRFDSQLMQNPEISGVIYQQGQLHGYEVREYLLTKWNRKCAYCSVENVPFEIEHIQPKSKGGSDRVSNLTIACHDCNQKKGNQDVQAFLATKPDLLNCILKQAKLPLKDAAAVNSTRWALFNALKETGLSVTTGTGGQTKFNRNRLGLPKSHWLDAACVGNVETLEILTSKPLLIAAKGHGTRQMCGTNKYGFPIRHKSRVHIHKGFQTGDIVNATVTAGKKVGSYVGRVLCRASGSFDIVTK…	424		HEARO	Fresh-water associated sediment	n/a	TRUE	1983111	Bacteria	Cyanobacteria						Cyanobacteria	FALSE
201	MG35-101	MG35	HEARO	MSNFIFVLDTNKGPLDRVHPGKARRLLSTGNAAVFRRYPFTIILKQAYPEIPVQDLELKLDPGSQVTGIAVVQGTKVIFGAELEHRGQQIKDALLSRRQLRRSRRNRKTRYRQARFLNRTRPKGWLPPSLQHRVDTTMTWVNRFRRLAPIARIAQELVRFDLQLIQNPEISGIEYQQGELQGYEVREYLLEKWNRKCAYCGAENLPLELEHIHPRSKGGTDRVSNLTLACHSCNQSKSNRDIRDFLSGKPSLLNRILKQSQSPLKDAAAVNLTRWALFNALKQTGLPVATGTGGQTKFNRTRLNLPKTHWLDAASVGKIDSLKVLTTNPLLIAAKGHGTRQMCGTDKFGFPKRHRSRVQIHQGFRTGDIVTAIVTKGKKIGSYVGRVLCRASGSFDITT…	429		n/a	Thermophilic	SRR4030111	TRUE	1117	Bacteria	Cyanobacteria						Cyanobacteria	FALSE
202	MG35-102	MG35	HEARO	MSNFVFVIDTNHKPLSPCKPGMARSLLKAGKAAVFRRYPFTIILKKAVETNPEPLELKLDPGSKVTGIAIKQGDKIIFGAELQHRGQQIKEALLSCRQLRRGRRNRKTRYRQARFLNRTRPDGWLAPSLQHRIETALTWVRKLIRFAPIARIVQELVRFDTQLIQNPEISGVLYQQGELQGYEVREYLLEKWNRQCAYCSAQNVPFEVEHIQPKSKGGSDRVPNLTLACHDCNQKKGNQDVRAFLATKPDLLNRILKQAKLPLKDAAAVNSTRWALFNALKETGLPVTTGTGGQTKFNRNRLGLPKSHWLDAACVGNFEALEVLTSKPLLIAAKGHGTRQMCGTNKYGFPTRHKSRVQIHKGYQTGDIVSATVTAGKKVGSYIGRVLCRASGSFDIATK…	424		HEARO	Fresh-water associated sediment	n/a	TRUE	1151	Bacteria	Cyanobacteria		Oscillatoriales			Oscillatoriales cyanobacterium	Oscillatoriales cyanobacterium	FALSE
203	MG35-103	MG35	HEARO	MSNFVFVLDTDKRSLDPIHPGTARHLLNQGKAAVLRRYPFTIILKEARPDIPVQDLELKIDPGSKVTGIAIKQGNKVIFGAELQHRGQQIKDALLSRCQLRRGRRNRKTRYRPARFLNRTRPDGWLAPSLQHRVLTIMTWVRKFIRLAPISSIAQELVRFDTQLMQNAEVSGVLYQRGTLAGYETREYLLEKWNRRCAYCSALNVPFEVEHIQPKSKGGSDRVS	224		HEARO	Fresh-water associated sediment	n/a	TRUE	457944	Bacteria	Cyanobacteria		Nostocales	Nostocaceae	Nostoc	Nostoc sp. KVJ20	Nostoc sp. KVJ20	FALSE
204	MG35-104	MG35	HEARO	MSNFVFVLDTDKRSLDPIHPGTARHLLNQGKAAVLRRYPFTIILKEARPDIPVQDLELKIDPGSKVTGIAIKQGNKVIFGAELQHRGQQIKDALLSRCQLRRGRRNRKTRYRPARFLNRTRPDGWLAPSLQHRVLTIMTWVRKFIRLAPISSIAQELVRFDTQLMQNAEVSGVLYQRGTLAGYETREYLLEKWNRRCAYCSALNVPFEVEHIQPKSKGGSDRVSNLTLACHPCNQSKGNQDVRDFLSNKPDLLNRILKQAKSPLKDAAAVNSTRWALFNALKATSLPVSTGTGGQTKFNRERLDLPKTHWLDAACVGSVDELKVLTSKPLLIAAKGHGTRQMCRTDKYGFPSRYMPRSKFVRSFQTGDIVKAVVTSGKKVGTHIGRVAVRSTGSFNIST…	425		HEARO	Fresh-water associated sediment	n/a	TRUE	1552121	Bacteria	Cyanobacteria		Synechococcales	Leptolyngbyaceae	Leptolyngbya	Leptolyngbya sp. NIES-2104	Leptolyngbya sp. NIES-2104	FALSE
205	MG35-105	MG35	HEARO	MSNFVFVLDTNKRPLDPVHPGAARHLLNAGKAAVFRKYPFTIILKEACPDVPVQDLELKLDPGSKVTGIAIKQGNKLIFGAELQHRGQQIKDALLSRRQLRRSRRNRKTRYRKARFLNRTRPDGWLAPSLQHRVLTTLTWVRKFMRLAPIASIAQELVRFDVQLISNPEISGVEYQQGELQGYEVREYLLEKWNRKCAYCSVENVSLEIEHIQPKSKGGSDRVSNLALACHPCNQSKGNQDIRDFLADKPDLLSRILKQAKSPLKDAAAVNSTRWALFNALKITGLPVTTGTGGQTKFNRTRLNLPKSHWFDAACVGNVGTLKVLASKPLLIAAKGHGSRQMCGTDKYGFPTRHKSRVQIHKGFQTGDIVTATVTAGKKIGSYVGRVLCRASGSFDINT…	425	unclassified	HEARO	Viral metagenome	n/a	FALSE	0									FALSE
206	MG35-106	MG35	HEARO	MSNHVFVIDTNKKPVGTVHPAYARKLLSSQQAAVFRRYPFTIILKTSVPEGFQPRALRVKIDPGAKTTGIVVLDGNKVVWAAELTHRGEQIRNRLTSRRQIRRSRRNRKTRYRPARFLNRTRDKEWLAPSLKSRVENILTWVNRLRRVSNITAISQELVRFDTQKLQNPEISGEEYQQGT	180		HEARO	Thermophilic	SRR5451356	TRUE	446679	Bacteria	Cyanobacteria		Nostocales	Nostocaceae	Nostoc	Nostoc sphaeroides	Nostoc sphaeroides	FALSE
207	MG35-107	MG35	HEARO	MSNHVFVIDTNKKPVGTVHPAYARKLLSSQQAAVFRRYPFTIILKTSVPEGFQPRALRVKIDPGAKTTGIVVLDGNKVVWAAELTHRGEQIRNRLTSRRQIRRSRRNRKTRYRPARFLNRTRDKEWLAPSLKSRVENILTWVNRLRRVSNITAISQELVRFDTQKLQNPEISGEEYQQGTLYQYEVREYLLEKWGRKCAYCGAKDVPLQVEHIVPRSKGGSNRVSNLTLACVSCNQAKGNQDIREFLKHKPELLSRILQQTKQPLVVAAVVNTARWVLFNRLKETGLPVETGTGGQTKFNRSRQQLPKAHWIDAACVGASTPNLVFVTKQPLQIKAKGHGTRQMCIT	347		HEARO	Thermophilic	SRR5451357	FALSE	0									FALSE
208	MG35-108	MG35	HEARO	MSNHVFVLDTNHKQLTPCKPGVARSLLNTGKAAVFRRYPFTIILKKEVNAHPEPIELKLDPGSRVTGIALKQGNQIIFGAELQHRGQQIKDALLSRRQLRRGRRNRKTRYRQARFLNRTRQSGWLAPSLQHRVATVLTWGNRFRKIAPIASIAQELVRFDLQLMQNPEMSGVEYQQGELQGYEVREYLLEKWNRKCAYCGAENVPLEVEHIQPRSKGGSDRVSNLALACNPCNQSKGSQDIRDFLSGKPDLLNRILKQSKSPLRDAAAVNSTRWALNNALKATGLPVTTGTGGQTKFNRTRLNLPKAHWLDAACVGQVETLKILTSKPLLIAAKGHGTRQMCGTDKFGFPNRHRSRVQVHKGFQTGDIVIATVTAGKKIGSYVGRVLCRASGSFDIATK…	424		HEARO	Human other	n/a	TRUE	1827278	Bacteria	Cyanobacteria		Chroococcidiopsidales	Chroococcidiopsidaceae	Aliterella	Aliterella atlantica	Aliterella atlantica	FALSE
209	MG35-109	MG35	HEARO	MSNYVFVIDTNKKPVGTVHPACARKLLSSQQAAVFRRYPFTIILKTSVLEGFQARSLRIKIDPGAKTTGIAVLDGNKVVWAAELTHRGEQIRNRLTSRRQIRRSRRNRKTRYRPARFLNRTRDKGWLAPSLKSRVENILTWVNRLRRVSNITAISQELVRFDTQKLQNPEISGEEYQQGTLYQYEVREYLLEKWGRKCAYCGATNVPLQVEHIVPRSKGGSNRVSNLTLACVSCNQTKGNQDIREFLKHKPELLSRILQQTKQPLVAAAVVNTTRWALFNRLKETGLPVETGTGGQTKFNRSRQQLPKAHWIDAACVGASTPNLVFVTKQPLQIKAKGHGTRQMCITDKYGFPKQHRTRVQIHKGFRTGDIVRAVVTKGKKIGTYIGRVVCRASGSFDI…	427		HEARO	Thermophilic	SRR8863373	FALSE	0									FALSE
210	MG35-110	MG35	HEARO	MSNYVFVIDTNKKPVGTVHPACARKLLSSQQAAVFRRYPFTIILKTSVPEGFQARSLRIKIDPGAKTTGIAVLDGNKVVWAAELTHRGEQIRNRLTSRRQIRRSRRNRKTRYRPARFLNRTRDKGWLAPSLKSRVENILTWVNRLRRVSNITAISQELVRFDTQKLQNPEISGEEYQQGTLYQYEVREYLLEKWGRKCAYCGATNVPLQVEHIVPRSKGGSNRVSNLTLACMSCNQAKGNQDIREFLKHKPELLSRILQQTKQPLVAAAVVNTARWVLFNRLKETGLPVETGTGGQTKFNRSRQQLPKAHWIDAACVGASTPNLVFVTKQPLQIKVKGHGTRQMCITDKYGFPRQHRTRVQIHKGFRTGDIVRAVVTRGKKVGKYIGRVVCRASGSFDI…	427		HEARO	Thermophilic	SRR8863541	FALSE	0									FALSE
211	MG35-111	MG35	HEARO	MSNYVFVIDTNKKPVGTVHPACARKLLSSQQAAVFRRYPFTIILKTSVPEGFQARSLRIKIDPGAKTTGIAVLDGNKVVWAAELTHRGEQIRNRLTSRRQIRRSRRNRKTRYRPARFLNRTRDKGWLAPSLKSRVENILTWVNRLRRVSNITAISQELVRFDTQKLQNPEISGEEYQQGTLYQYEVREYLLEKWGRKCAYCGATNVPLQVEHIVPRSKGGSNRVSNLTLACVSCNQTKGNQDIREFLKHKPELLSRILQQTKQPLVAAAVVNTTRWALFNRLKETGLPVETGTGGQTKFNRSRQQLPKAHWIDAACVGASTPNLVFVTKQPLQIKAKGHGTRQMCITDKYGFPKQHRTRVQIHKGFRTGDIVRAVVTKGKKIGTYIGRVVCRASGSFDI…	427		HEARO	Thermophilic	SRR8863378	FALSE	0									FALSE
212	MG35-112	MG35	HEARO	MSNYVFVIDTNKKPVGTVHPACARKLLSSQQAAVFRRYPFTIILKTSVPEGFQARSLRIKIDPGAKTTGIAVLDGNKVVWAAELTHRGEQIRNRLTSRRQIRRSRRNRKTRYRPARFLNRTRDKGWLAPSLRSRVENILTWVNRLRRVSNITAISQELVRFDTQKLQNPEISGEEYQQGTLYQYEVREYLLEKWGRKCAYCGATNVPLQVEHIVPRSKGGSNRVSNLTLACVSCNQTKGNKDIREFLKHKPELLSRILQQTKQPLVAAAVVNTTRWALFNRLKETGLPVETGTGGQTKFNRSHQQLPKAHWIDAACVGASTPNLVFVTKQPLQIKAKGHGTRQMCITDKYGFPKQHRTRVQIHKGFRTGDIVRAVVTKGKKIGTYIGRVVCRASGSFDI…	427		HEARO	Thermophilic	SRR8863438	FALSE	0									FALSE
213	MG35-113	MG35	HEARO	MSNYVLVLDAEKRPLDPIHPGAARHLLNEGKAAVFRRFPFTIILKESRPDAPVQDLELKLDPGSKVTGIAIKQGNKVIFGAELQHRGQQIKDALLSRRQLRRGRRNRKTRYRQARFLNRTRPDGWLAPSLQHRVLTTLTWVRKFMRLAPITNITQELVRFDLQLMQNPEISGIQYQQGELQGYEVREYLLEKWNRKCAYCSVENVPLEVEHIQPRSKGGSDRVSNLTIACHACNQSKGNQDIRDFLAGKHDLLNRILKQAKSPLKDAAAVNSTRWALFNALKETGLPVATGTGGQTKFNRTRLGLPKTHWLDAACVGNVESLEILTSKPLIIAAKGHGTRQMCGTNKFGFPTRHKSRVQIHKGFQTGDIVRATVTAGKKIGSYVGRVLCRASGSFDIAT…	425	unclassified	HEARO	Viral metagenome	n/a	FALSE	0									FALSE
214	MG35-114	MG35	HEARO	MSTTRRKAKARHPGVLHQPQALSPTTKKRATTRLPTSRLNDLRAPGEVTITCASRRGRLLAYSRPKTPRVFVLSNTLKPLMPCRPARAQDLLACGRAAVYRLQPFTIVLKDRADGNVQPVEFKVDPGSKVTGLALVAEFEKRGRTVVWAANLAHRGYRVKASITDRAMFRRGRRGRKTRYRAARFENRTRPTNWLAPSLQSRVLNVKSWYSRLLSRAPISVAQVETSSFDTQLMENADISGVEYQQGELQGYEVRQYVLERGGHTCSYCDAKDVALHLDHVLPRSRGGSNRVSNLVPACKPCNDAKSNRAVEDYLVDRPEVLRQVKAQLRSPLRDAAVMNATRFAIVDALREFGLEVRMWSGGRTKWNRTNLGLPKDHWIDAACVGESGAAVRVPVLRP…	490		HEARO	Fresh-water associated sediment	n/a	FALSE	0									FALSE
215	MG35-115	MG35	HEARO	MTIVYVQNKDGKPLMPTTRYCYVRLLLKEKKARVVSKTPFTIQLNYDTPDVTQDLILGVDPGRTNIGVAVVKKDGSCVFSAHLETRNKDVPLLMKKRAAFRKNHRTLDRRRKRQRRAIAAGTIVESNTIEKLLPGYEKPVVCHYIRNKEARFNNRSRPAGWLTPTANHLLQTHINLIAKVTKFLPITKVVVELNRFAFMAMDNPNIRRWEYQQGPLYGLGSVEDAVYAQQDGHCLFCKKPIDHYHHVVPRHKGGSETLVNRCGLCAKHHDLVHKDKAWAEKLVTRKGGMNKKYHALSALNQIIPHLMEYLGSETPYDVYATDGKSTKGFRIAKNVPKEHYTDAYCIACSILDADTKVSAPAEPFKLKQFRRHDRQSCIRQMVDRKYLLDGKVVATNRHK…	489		n/a	Human stool	SRR2250199, SRR2228053, SRR2187632, SRR2187679, SRR2188031, SRR2188061, SRR2188079, SRR2188721, SRR2188752, SRR2188980, SRR2189008, SRR2189047	FALSE	0									FALSE
216	MG35-116	MG35	HEARO	MTKVYVQNKDGKPLMPTTRYCYVRLLLKEKKARVVCTTPFT	41		n/a	Human stool	ERR912026	FALSE	0									FALSE
217	MG35-117	MG35	HEARO	MTKVYVQNKDGKPLMPTTRYCYVRLLLKEKKARVVSTTPFTIQLNYDTPDITQDLILGIDPGRTNIGVAVVKEDGQCVFSAHLETRNKDVPLLMQKRAGFRRQHRTLDRRRKRQRRAKAAGTNIAAGSVERLLPGYEKPIVCHYIRNKKARFNNRKRPQGWLTPTANHLLQTHINLIAKVAKFLPITKVVVELNRFAFMAMDNPNIHRWEYQQGPLYGLGSVEDAVYAQQDGRCLFCKKPI	241		n/a	Human stool	ERR414309	TRUE	1263007	Bacteria	Firmicutes					Firmicutes bacterium CAG:176	Firmicutes bacterium CAG:176	FALSE
218	MG35-118	MG35	HEARO	MTKVYVQNKDGKPLMPTTRYCYVRLLLKEKKARVVSTTPFTIQLNYDTPDITQDLILGIDPGRTNIGVAVVKEDGQCVFSAHLETRNKDVPLLMQKRAGFRRQHRTLDRRRKRQRRAKAAGTNIAAGSVERLLPGYEKPIVCHYIRNKKARFNNRKRPQGWLTPTANHLLQTHINLIAKVAKFLPITKVVVELNRFAFMAMDNPNIHRWEYQQGPLYGLGSVEDAVYAQQDGRCLFCKKPIDHYHHVVPRHKGGSETLANRCG	263		n/a	Human stool	SRR5127413	TRUE	445972	Bacteria	Firmicutes	Clostridia	Clostridiales	Ruminococcaceae	Anaerotruncus	Anaerotruncus colihominis	Anaerotruncus colihominis	FALSE
219	MG35-119	MG35	HEARO	MTKVYVQNKDGKPLMPTTRYCYVRLLLKEKKARVVSTTPFTIQLNYDTPDITQDLILGIDPGRTNIGVAVVKEDGQCVFSAHLETRNKDVPLLMQKRAGFRRQHRTLDRRRKRQRRAKAAGTNIAAGSVERLLPGYEKPIVCHYIRNKKARFNNRKRPQGWLTPTANHLLQTHINLIAKVAKFLPITKVVVELNRFAFMAMDNPNIHRWEYQQGPLYGLGSVEDAVYAQQDGRCLFCKKPIDHYHHVVPRHKGGSETLANRCGLCREHHALVHTDKVWADKLVTRKEGVNKKYHALSVLNQIIPHLMEYLGSETRYDVYATDGRSTKGFRVAKNVPKEHYTDAYCIACSILDTDIEVSTPVEPFELKQFRRHDRQACHQQRVDRKYYLNGKQVATNRHK…	494		n/a	Human stool	n/a	TRUE	1897049	Bacteria	Firmicutes	Clostridia	Clostridiales			Clostridiales bacterium 59_14	Clostridiales bacterium 59_14	FALSE
220	MG35-120	MG35	HEARO	MTMVYVQNKDGKPLMPTTRYCYV	23		n/a	Human stool	ERR688569	FALSE	0									FALSE
221	MG35-121	MG35	HEARO	MTMVYVQNKDGKPLMPTTRYCYVRLLLKEKKARVVCTTPFTIQLNYDTPDITQDLILGIDPGRTNIGVAVVKEDGQCVFSAHLETRNKDVPLLMQKRAGFRKQHRTLDRRRKRQRRAKAAGTTITDGSVERLLPGYEKPIVCHHIRNKEARFNNRCRPVGWLTPTANHLLQTHINLIAKVAKFLPITKVVVELNRFAFMAMDNPNIRRWEYQQGPLYGLGSVEDAVYAQQDGHCLFCKKPIDHYHHVVPRHKGGSETLANRCGLCAKHHDLVHTDKAWAEKLVTRKGGMNKKYHALSVLNQIIPHLMEYLGNETLYDVYATDGRSTKGFRIAKNVPKEHYTDAYCIACSILDTDIEVSTPVEPFELKQFRRHDRQSCIRQMVDRKYILDGKVVAANRHK…	494	unclassified	n/a	Human stool	SRR1930141	FALSE	0									FALSE
222	MG35-122	MG35	HEARO	MTMVYVQNKDGKPLMPTTRYCYVRLLLKEKKARVVCTTPFTIQLNYDTPDITQDLILGIDPGRTNIGVAVVKEDGSCVFSAHLETRNKDVPLLMQKRAAFRRNHRTLDRRRKRQRRAKAAGTTIAEGSVERLLSGYEKPIVCHHIRNKEARFNNRSRPAGWLTPTANHLLQTHINLIAKIAKVLPITKVVVELNRFAFMAMDNPNIRRWEYQQGPLYGLGPVEDAVYAQQDGHCLFCKKPIDHYHHVVPRHKGGSETLANRCGLCEKHHALVHKDKAWAEKLVTRKGGTNKKYHALSVLNQIIPHLMEYLGSETPYDVYATDGKSTKGFRVAKNVPKEHYTDAYCIACSIWDADTKVSAPVEPFELKQFRRHDRQSCIRQMVDRKYLLDGKVVATNRHK…	494	vir	n/a	Human stool	ERR414309	FALSE	0									FALSE
223	MG35-123	MG35	HEARO	MTMVYVQNKDGKPLMPTTRYCYVRLLLKEKKARVVCTTPFTIQLNYDTPDVTQDLILGIDPGITNIGVAVVKEDGSCVFSAHLETRNKEVPLLMKKRAAFRRQHRTQDRRRKRQRRAIAAGTTVESNTIERLLPGYEKPVVCHYIRNKEARFNNRSRPVGWLTPTANHLLQTHINLIAKIAKFLPITKVVVELNRFAFMAMDNPNIHRWEYQQGPLYGLGSVEDAVYAQQDGHCLFCKKPIDHYHHVVPRHKGGSETLANRCGLCERHHALVHKDKAWAEKLVTRKGGMNKKYHALSVLNQIIPHLMEYLGSETPYDVYATDGKSTKGFRIAKNVPKEHYTDAYCIACSILDTDIEVSAPTSPFGLKQFRRHDRQTCIRQMVDRKYLLDGKVIATNRHK…	489		n/a	Human stool	SRS3638635	FALSE	0									FALSE
224	MG35-124	MG35	HEARO	MTMVYVQNKDGKPLMPTTRYCYVRLLLKEKKARVVCTTPFTIQLNYDTPDVTQDLILGIDPGRTNIGVAVVKEDGSCVFSAHLETRNKEVPLLMKKRAAFRRQHRTQDRRRKRQRRAIAAGTTVESNTIERLLPGYEKPVVCHYIRNKEARFNNRSRPVGWLTPTANHLLQTHINLIAKIAKFLPITKVVVELNRFAFMAMDNPNIHRWEYQQGPLYGLGSVEDAVYAQQDGHCLFCKKPIDHYHHVVPRHKGGSETLANRCGLCERHHALVHKDKAWAEKLVTRKGGMNKKYHALSVLNQIIPHLMEYLGSETPYDVYATDGKSTKGFRIAKNVPKEHYTDAYCIACSILDTDIEVSAPTSPFGLKQFRRHDRQTCIRQMVDRKYLLDGKVIATNRHK…	489		n/a	Human stool	SRS3638603	FALSE	0									FALSE
225	MG35-125	MG35	HEARO	MTMVYVQNKDGKPLMPTTRYCYVRLLLKEKKARVVCTTPFTIQLNYDTPDVTQDLILGVDPGRTNIGVAVVKEDGSCVFSAHLETRNNEVPFLMKKRAGFRKQHRTLDRRRKRQRRAKAAGTTIAEGSVERLFPGYK	137		n/a	Human stool	SRR2227561, SRR2226874, SRR2192756, SRR2192831, SRR2193552, SRR2193844, SRR2193955, SRR2194032, SRR2193612, SRR2193890, SRR2194650, SRR2194845, SRR2194979	FALSE	0									FALSE
226	MG35-126	MG35	HEARO	MTMVYVQNKDGKPLMPTTRYCYVRLLLKEKKARVVCTTPFTIQLNYDTSDITQDLILGIDPGRTNIGVAVVKENGQCVFSAHLETRNKEVPLLMKKRAAFRRNHRTLDRRRKRQRRAKAAGTTIAEGSVERLLPGYSTPIV	141		n/a	Human stool	ERR1137501	FALSE	0									FALSE
227	MG35-127	MG35	HEARO	MTMVYVQNKDGKPLMPTTRYCYVRLLLKEKKARVVCTTPFTIRLNYDTPNITQDLILGIDPGRTNIGVAVVKEDGSCVFSAHLETRNKEVPLLMKKRAAFRRQHRTQDRRRKRQRRAIAAGTTVESNTIERLLPGYEKPIVCHHIRNKEARFNNRSRPAGWLTPTANHLLQAHINLIAKAAKFLPITKVVVELNRFAFMAMDNPNIRRWEYQQGPLYGLGSVKDAVYAQQDGHCLFCKKPIDHYHHVVPRHKGGSETLANRCGLCEKHHALVHKDKAWAEKLVTRKGGMNKKYHALSVLNQIIPHLMEYLGSETPYDVYATDGKSTKGFRIAKNVPKEHYTDAYCIACSILDADTKVSAPAEPFKLKQFRRHDRQSCIRQMVDRKYLLDGKVVATNRHK…	494		n/a	Human stool	ERR414264	TRUE	39484	Bacteria	Firmicutes	Clostridia	Clostridiales	Ruminococcaceae	Agathobaculum	Agathobaculum desmolans	Agathobaculum desmolans	FALSE
228	MG35-128	MG35	HEARO	MTMVYVQNKDGKPLMPTTRYCYVRLLLKEKKARVVCTTPFTIRLNYDTPNITQDLILGIDPGRTNIGVAVVKEDGSCVFSAHLETRNKEVPLLMKKRAAFRRQHRTQDRRRKRQRRAIAAGTTVESNTIERLLPGYEKPIVCHHIRNKEARFNNRSRPAGWLTPTANHLLQAHINLIAKAAKFLPITKVVVELNRFAFMAMDNPNIRRWEYQQGPLYGLGSVKDAVYAQQDGHCLFCKKPIDHYHHVVPRHKGGSETLANRCGLCEKHHALVHKDKAWAEKLVTRKGGMNKKYHALSVLNQIIPHLMEYLGSETPYDVYATDGKSTKGFRIAKNVPKEHYTDAYCIACSILDADTKVSAPAEPFKLKQFRRHDRQSCIRQMVDRKYLLDGKVVATNRHK…	494	vir	n/a	Human stool	ERR911998	FALSE	0									FALSE
229	MG35-129	MG35	HEARO	MTMVYVQNKDGKPLMPTTRYCYVRLLLKEKKARVVSRTPFTIRLNYDTPDVTQDLILGIDPGRTNIGVAVVKEDGQCVFSAHLETRNKEVPLLMKKRAAFRRNHRTLDRRRKRQRRAIAAGTTVESNTIERLLPGYEKPVVCHYVRNKEARFNNRCRPQGWLTPTANHLLQTHINLIAKIAKFLPITKVVVELNRFAFMAMDNPNIHRWEYQQGPLYGLGSVEDAVYAQQDGHCLFCKKPIDHYHHVVPRHKGGSETLANRCGLCEKHHALVHKDKAWAEKLVTRKGGMNKKYHALSVLNQIIPHLMEYLGRETPYDVYATDGRSTKGFRIAKNVPKEHYTDAYCIACSILDADTKVSTPVEPFELKQFRRHDRQSCIRQMVDRKYLLDGKVVAANRHK…	484	vir	n/a	Human stool	SRR3993038	FALSE	0									FALSE
230	MG35-130	MG35	HEARO	MTMVYVQNKDGKPLMPTTRYCYVRLLLKENKARVVSSTPFTIQLNYDTPDVTQDLILGIDPGRTNIGVAVVKEDGQCVFSAHLETRNKDVPLLMKKRAAFRRNHRTLGRRRKRQRRAKAAGTTVENESIKRLLPGYEKPVICHHIRNRKARFNNRCRPQGWLTPTANHLLQTHINLIAKVEKFLPITTVVVELNRFAFMAMDNPNIRRWECQQGPLYGLGSVEDAVYSQQDGHCLFCKKPIDHYHHVVPRHKGGSETLANRCGLCVKHHDLVHKDKAWADKLVTRKEGMNKKYHALSVLNQIIPHLLEYLGDETHYDVYATDGRSTKGFRIAKSVPKEHYTDAYCIACSILDTDIEVSVPVEPFELKQFRRHDRQACIRQMVDRKYLLDGKVIAVNRHK…	489	unclassified	n/a	Human stool	SRR1930141	FALSE	0									TRUE
231	MG35-131	MG35	HEARO	MVQASAAGNKPFHNMGEGDADKRPNTRASGDYDTGLTRPARAKAGRVQYGFQTGDIVRAAVSTGKKAGTYSGRVAVRSSGRFDITTCTGKAGSNYRYCTHLHKSDGYSYEKGEAAANFWFDSTR	124		HEARO	Thermophilic	SRR4030111	FALSE	0									FALSE
232	MG35-132	MG35	HEARO	NRKTRYRQARFLNRTRPDGWLAPSLQHRVETTLTWVHKLIRFAPIASIVQELVQFDLQLMQNAEISGVLYQQGELQGYEVSEYLLTKWHRQCAYCSVENVPFEIEHVQPKSRGGSDRVSNLTLACHDCNQKKGNQDVREFLATKPHLLNRILKQAKLPLKDAAAVNSTRWALFNALKETGLPVTTGTGGQTKFNRNRLELPKSHWLDAACVGNFEALEVLTSKPLLIAAKGHGTRQMCGTNKYGFATRHKSRVQIHNGFQTGDIVSATVTAGKKIGSYVGRVLCRASGSFDIATKSGRVAGISHKYCSPIHKKDGYSYAF	320		n/a	Fresh-water associated sediment	n/a	TRUE	1983111	Bacteria	Cyanobacteria						Cyanobacteria	FALSE
233	MG35-133	MG35	HEARO	NRSRPAGWLTPTANHLLQTHIILIAKVAKFLPITKVVVELNRFAFMAMENPNIHRWEYQQGPLYGLGSVEDAVYAQQDGHCLFCKEPIDHYHHVVPRHKGGSETLANRCGLCAKHHDLVHKDKAWAEKLVTRKGGMNKKYHALSVLNQIIPHLMEHLGSETPYDVYATDGRSTKGFRIAKNVPKEHYADAYCIACSILDSDIETSAPVEPFELKQFRRHDRQACIRQMVDRKYLLDGKVVAANRHKAIEQKSDSLQEFREAYGNAAVSLLTVKPHPPQYKDMTRIMPGAVMDFNGTVGVMQCSSGRNNGKVDFFKSTKGNKTTPRCCTFLAQNAGMVFIPA	341		n/a	Human stool	ERR688569	FALSE	0									FALSE
234	MG35-134	MG35	HEARO	PSLVSKAENILNWVIRFAKLTPLTKFALETAKFDMQKLENPDTQGVGYQQGRMFGYADKKAYLLERENYTCIYCGIHASKAKMEIEHVIPRSRGGTDSLNNLVLSCRACNEAKGSQDVQTYLKGNPSVLRRVKARLNTNYRDAAHTNSIRLFVLNKLQTMADAIGTNLNVGFGYTTKQNRLLLNLPKDHWIDAAVCTSDGSAVKVDPSLKPFTIKAIGRGSRQFCRMNKYGFPRTSPKPRSKNFFGFKTGDMVKVVVPLGSKTKVPVGTHTGRVAVRSSGSFDVKTRDAKLGIYHKYCQQIHLMDGYSYA	310	vir	n/a	Human other	ERR2592279	FALSE	0									FALSE
235	MG35-135	MG35	HEARO	QELVKFDTQALQSPEIRGVEYQQGTLFGYEVREYLLEKWHRRCAYCAATDVPLQVEHIVPKSKGGSNRISNLCLSCADCNQKKGVLPVEVFLASQPDRLNRILAQAKAPLKDAAAVNSTRWALFQRLKATGLPVEVGTGGRTKFNRTRLSLPKTHALDAACVGDVDAIEGWQVPTLRVKATGRGTYQRTRLTAQGFPRGSLTRAKRHFGFQTGDQVKAVVPAGKKAGTHVGRVAVRASGSFNIQTPHGVVQGIHHRHCHLLQRGDGYGYAISTFDSTH	278	unclassified	n/a	Thermophilic	SRR5323982	FALSE	0									FALSE
236	MG35-136	MG35	HEARO	QTGDIVKAVVTKGKNIGTYIGRVVVRARGSFDIGIGKKKVSGISYKYCQLIQRVDGYEYT	60		n/a	Thermophilic	SRR6301444	TRUE	1236	Bacteria	Proteobacteria	Gammaproteobacteria					Gammaproteobacteria	FALSE
237	MG35-137	MG35	HEARO	QVEHIHPKAKGGSNRISNLCLACEKCNLKKGTQDIKNFLSKKPDLLKQIMGQVKRPLKDAAAVNSTRWALFNQLKLTGLPVTTGSGGQTKYNRTRLKLPKTHYFDAACVGRVDQLIVLTTQPLLIKSRGHGTRQMCRTDKFGFPSRHVPRNKLVKGFQTGDIVKAVVTSGKKVGEYVGRVAVRSNGSFNISAKELVQSISHKYCQTLQRKDGYSYQF	217	vir	HEARO	Viral metagenome	n/a	FALSE	0									FALSE
238	MG35-138	MG35	HEARO	RLDLPKTHWLDAACVGHVDQLEVLTGKPLLIKATGHGSRQMCGTDKFGFPSRHRTRKQIHQGFQTGDIVKALVTSGKKIGSYGGRVLCRASGSFDIQVKSGRVQGLSHKFCRSVHRKDGYGYGF	124		n/a	Fresh-water associated sediment	n/a	TRUE	268141	Bacteria	Cyanobacteria		Synechococcales	Leptolyngbyaceae	Phormidesmis	Phormidesmis priestleyi	Phormidesmis priestleyi	FALSE
239	MG35-139	MG35	HEARO	RLRFNLPKAHWLDAACVGDVESLDIVTSKPLMIRAKGHGTRRMCGTNKYGFPTRHRSRRQIHNGFQTGDIVTATVTAGKKIGSYVGRVLCRASGSFDITTASGRVTGINHKYCKPIHRKDGYAYA	125		n/a	Thermophilic	n/a	TRUE	1666905	Bacteria	Cyanobacteria		Oscillatoriales	Oscillatoriaceae	Phormidium	Phormidium sp. OSCR	Phormidium sp. OSCR	FALSE
240	MG35-140	MG35	HEARO	RTRDKGWLAPSLKSRVENILTWVNRLRRVSNITAISQELVRFDTQKLQNPEISGEEYQQGTLYQYEVREYLLEKWGRKCAYCGAKDVPLQVEHIVPRSKGGSNRVSNLTLACVSCNQAKGNQDIREFLKHKPDLLSRILQQTKQPLVAAAVVNTTRWALFNRLKETGLPVD	171	vir	n/a	Thermophilic	SRR5451356	FALSE	0									FALSE
241	MG35-141	MG35	HEARO	RVENILTWVNRLRRVSNITAISQELVRFDTQKLQNPEISGEEYQQGTLYQYEVREYLLEKWGRKCAYCGAKDVPLQVEHIVPRSKGGSNRVSNLTLACVSCNQAKGNQDIREFLKHKPELLSRILQQTKQPLVVAAVVNTARWVLFNRLKETGLPVETGTGGQTKFNRSRQQLPKAHWIDAACVGASTPNLVFVTKQPLQIKAKGHGTRQMCITDKYGFPKQHRTHVQIHKGFRTGDIVRAVVTRGKKVGKYIGRVVCRASGSFDITTKQGRITGISYKYCKTVHKKDGYEYAF	294		n/a	Thermophilic	SRR5451356	FALSE	0									FALSE
242	MG35-142	MG35	HEARO	SAVKVDPSLKPLIIKAVGRGSRQFCRMDKYGFPRTSPKPRSKNFFGFKTGDMIKVVIPVGTKTKVSTGTYTGRVAVRSSGFFYVKAGVAKLNVSHKYCQQIYLMDGYSYE	110	unclassified	n/a	Human other	ERR1726019	FALSE	0									FALSE
243	MG35-143	MG35	HEARO	SGRASVFRRFPFTIILHDRTVEESELQDTEIKIDQGSKTTGVALLVHGQDGTTVALAAHVEHRTNIKSNLDSRRAIRRSRRHRKTRYRQARFLNRTRPKGWLPPSLVSKAENILNWVIRFTKLTPFTKFALETAKFDMQKLENPDTQGVGYQQGRMFGYADKKAYLLERENYTCIYCGIHASKAKMEIEHVIPRSRGGTDSLNNLVLSCHECNQAKSSQDVQTYLKGRPSVLQRVKARLNTNYRDAAHTNSIRLYMIDKLSAIATTIGATLKVGFGYTTKQNRLSLGLPKDHWIDAAVCTSDGSAVKVDPSLKPLIIKAVGRGSRQFCRVDKYGFPRTSPKPRSKNFFGFKTGDMVKVVIPDNAKTKVPAGTYIGRVAVRSSGSFDVKTGDAKITVSHK…	413		n/a	Human other	ERR1713338	FALSE	0									FALSE
244	MG35-144	MG35	HEARO	STVYVLNKDGKPLMPTTRCGHVRHLLEEQKARVVRNEPFTIED	43		n/a	Human stool	SRR1761714	FALSE	0									FALSE
245	MG35-146	MG35	HEARO	TKDGASVRVEPALKPLVIKAVGRGSRQFCRMNKYGFPRTSPKPRSKNFFGFKTGDMVKVVVPLGSKTKVLVGTHTGRVAVRSSGIFDVKTRDAKLTVSHKYCQPIHLMDGYSYA	114	unclassified	n/a	Human other	ERR1713341	FALSE	0									FALSE
246	MG35-147	MG35	HEARO	VGFKQPNFNKVLVLDTNRKPLMPCYPARAKKLLNSGRASVFRRFPFTIILHDRTGEESELQDTEIKIDQGSKTTGVALLVHGQDGTTVALAAHVEHRTNIKSNLDSRRAIRRSRRHRKTRYRQARFLNRTRPKGWLPPSLVSKAENILNWVIRFTKLTPFTKFALETAKFDMQKLENPDTQGVGYQQGRMFGYADKKAYLLERENYTCIYCGIHASKAKMEIEHVIPRSRGGTDSLNNLVLSCRACNEAKGSQDVQTYLKGNPSVLRRVKARLNTNYRDAAHTNSIRLFVLNKLQTMADAIGTNLNVGFGYTTKQNR	317		HEARO	Human other	ERR1713364	TRUE	1783272	Bacteria							Bacteria	FALSE
247	MG35-148	MG35	HEARO	VGFKQPNFNKVLVLDTNRKPLMPCYPARAKKLLNSGRASVFRRFPFTIILHDRTVEESELQDTEIKIDQGSKTTGVALLVHGQDGTTVALAAHVEHRTNIKSNLDSRRAIRKSRRSRKTRYRQARFLNRTRPKGWLPPSLVSKAENILNWVIRFTKLTPFTKFALETAKFDMQKLENPDTQGVGYQQGRMFGYADKKAYLLERENYTCIYCGIHASKAKMEIEHVIPRSRGGTDSLNNLVLSCRACNEAKGSQDVQTYLKGNPSVLRRVKARLSTNYRDAAHTNSIRLFVLNKLQTMADAIGTNLNVGFGYTTKQNRLLLNLPKDHWIDAAVCTSDGSAVKVDPSLKPLTIKAIGRGSRQFCRMNKYGFPRTSPKPRSKNFFGFKTGDMVKVVVPLGSK…	447	unclassified	HEARO	Human other	ERR1726013	FALSE	0									FALSE
248	MG35-149	MG35	HEARO	VGFKQPNFNKVLVLDTNRKPLMPCYPARAKKLLNSGRASVFRRFPFTIILHDRTVEESELQDTEIKIDQGSKTTGVALLVHGQDGTTVALAAHVEHRTNIKSNLDSRRAIRRSRRHRKTRYRQARFLNRTKPKGWLPPSLVSKAENILNWVIRFAKLTPLTKFALETAKFDMQKLVNPNIQGVVYQQGRMFGYADKKAYLLEREQRCCIYCGIHASKAKMEIEHVIPRSRGGTDSLNNLVLSCHECNQAKGNLSLSEYLKDKPSVLKRVKAHLGINYRDAAHTNSIRLYVMNKLRAMAEAIGAKLVVGFGSTTKENRLLLNLPKDHWIDAAVCTSDGSAVKVDPSLKPLTIKAIGRGSRQF	361		HEARO	Human other	ERR1725942	TRUE	29330	Bacteria	Firmicutes	Bacilli	Bacillales	Alicyclobacillaceae	Alicyclobacillus		Alicyclobacillus	FALSE
249	MG35-150	MG35	HEARO	VGFKQPNFNKVLVLDTNRKPLMPCYPARAKKLLNSGRASVFRRFPFTIILHDRTVEESELQDTEIKIDQGSKTTGVALLVHGQDGTTVALAAHVEHRTNIKSNLDSRRAIRRSRRHRKTRYRQARFLNRTRPKGWLPPPLVSKAENILNWVIRFTKLAPFTKFALDTAKFDMQKLENPDTQGVGYQQGRMFGYADKKAYLLERENYTCIYCGIHASKAKMEIEHVIPRSRGGTDSLNNLVLSCRACNEAKGSQDVQTYLKGNPSVLRRVKARLNTNYRDAAHTNSIRLFVLNKLQTMADAIGTNLNVGFGYTTKQNRLLLNLPKDHWIDAAVCTSDGSAVKVDPSLKPLTIKAIGRGSRQFCRMNKYGFPRTSPKPRSKNFFGFKTGDMVKVVVPLGSK…	447	vir	HEARO	Human other	ERR1726019	FALSE	0									FALSE
250	MG35-151	MG35	HEARO	VGFKQPNFNKVLVLDTNRKPLMPCYPARAKKLLNSGRASVFRRFPFTIILHDRTVEESELQDTEIKIDQGSKTTGVALLVHGQDGTTVALAAHVEHRTNIKSNLDSRRAIRRSRRHRKTRYRQARFLNRTRPKGWLPPSLVSKAENILNWVIRFAKLTPLTKFALETAKFDMQKLANPNIEGVGYQQGRMFGYADKKAYLLEREQGCCIYCGIHASKAKMEIEHVIPRSRGGTDSLNNLVLSCYACNQAKGNLSLSEYLKGKPSVLKRVKEHLGINYRDAAHTNSIRLYVMNKLRAMAEAIGAKLVVGFGSTTKQNRLLLGLPKDHWIDAAVCTKDGASVRVEPALKPLVIKAVGRGSRQFCRMDKHGFPRTSPKPRSKNFFGFKTGDMVKVIVPTGAK…	447		HEARO	Human other	ERR1726020	FALSE	0									FALSE
251	MG35-152	MG35	HEARO	VGFKQPNFNKVLVLDTNRKPLMPCYPARAKKLLNSGRASVFRRFPFTIILHDRTVEESELQDTEIKIDQGSKTTGVALLVHGQDGTTVALAAHVEHRTNIKSNLDSRRAIRRSRRHRKTRYRQARFLNRTRPKGWLPPSLVSKAENILNWVIRFTKLAPFTKFALETAKFDMQKLENPDTQGVGYQQGRMFGYADKKAYLLERENYTCIYCGIHASKAKMEIEHVIPRSRGGTDSLNNLVLSCRACNEAKGSQDVQTYLKGNPSVLRRVKARLNTNYRDAAHTNSIRLFVLNKLQTMADAIGTNLNVGFGYTTKQNRLLLNLPKDHWIDAAVCTSDGSAVKVDPSLKPLTIKAIGRGSRQFCRMNKYGFPRTSPKPRSKNFFGFKTGDMVKVVVPLGSK…	447		HEARO	Human other	ERR2592278	FALSE	0									FALSE
252	MG35-153	MG35	HEARO	VGFKQPNFNKVLVLDTNRKPLMPCYPARAKKLLNSGRASVFRRFPFTIILHDRTVEESELQDTEIKIDQGSKTTGVALLVHGQDGTTVALAAHVEHRTNIKSNLDSRRAIRRSRRHRKTRYRQARFLNRTRPKGWLPPSLVSKAENILNWVIRFTKLTPFTKFALETAKFDMQKLENPDTQGVGYQQGRMFGYADKKAYLLERENYTCIYCGIHASKAKMEIEHVIPRSRGGTDSLNNLVLSCRACNEAKGSQDVQTYLKGNPSVLRRVKARLNTNYRDAAHTNSIRLFVLNKLQTMADAIGTNLNVGFGYTTKQNRLLLNLPKDHWIDAAVCTSDGSAVKVDPSLKPLTIKAIGRGSRQFCRMNKYGFPRTSPKPRSKNFFGFKTGDMVKVVVPLGSK…	447	vir	HEARO	Human other	ERR1713400	FALSE	0									FALSE
253	MG35-154	MG35	HEARO	VGFKQPNFNKVLVLDTNRKPLMPCYPARAKKLLNSGRASVFRRFPFTIILHDRTVEESELQDTEIKIDQGSKTTGVALLVHGQDGTTVALAAHVEHRTNIKSNLDSRRAIRRSRRHRKTRYRQARFLNRTRPKGWLPPSLVSKAENILNWVIRFTKLTPFTKFALETAKFDMQKLENPETQGVGYQQGRMFGYADKKAYLLERENYTCIYCGIHASKAKMEIEHVIPRSRGGTDSLNNLVLSCRACNEAKGSQNVQTYLKGNPSVLRRVKARLNTNYRDAAHTNSIRLFVLNKLQTMADAIGTNLNVGFGYTTKQNRLLLNLPKDHWIDAAVCTSDGSAVKVDPSLKPLTIKAIGRGSRQFCRMNKYGFPRTSPKPRSKNFFGFKTGDMVKVVVPLGSK…	447		HEARO	Human other	ERR1713368	FALSE	0									FALSE
254	MG35-155	MG35	HEARO	VGFKQPNFNKVLVLDTNRKPLMPCYPARAKKLLNSGRASVFRRFPFTVILHDRTVEESELQDTEIKIDQGSKTTGVALLVHGQDGTTVALAAHVEHRTNIKSNLDSRRAIRRSRRHRKTRYRQARFLNRTRPKGWLPPSLVSKAENILNWVIRFTKLTPFTKFALETAKFDMQKLENPDTQGVGYQQGRMFGYADKKAYLLERENYTCIYCGIHASKAKMEIEHVIPRSRGGTDSLNNLVLSCRACNEAKGSQDVQTYLKGNPSVLRRVKARLNTNYRDAAHTNSIRLFVLNKLQTMADVVGTTLKVGFGYTTKQNSLLLNLPKDHWIDAAVCTSDGSAVKVDPSLKPLTIKAIGRGSRQFCRMNKYGFPRTSPKPRSKNFFGFKTGDMVKVVVPLGSK…	447		HEARO	Human other	ERR1713384	FALSE	0									FALSE
255	MG35-156	MG35	HEARO	VGFKQPQFNKVLVLDTNRKPLMPCYPARARKLLSGGRASVFRRFPFTIILHDRTVEESELQDTEIKIDQGSKTTGVALLVHGQDGDTVAFAAHVEHRTNVKSGLDSRRIIRRSRRNRKTRYRQARFLNRTKPKGWLPPSLMSKAENILNWVTRFAKLTSITKFAIETAKFDMQKLESPDIQGVGYQQGRMFGYADKKAYLLEREQRCCIYCGTHASKAKMEIEHVVPRSRGGTDSLNNLVLSCHACNQAKGNLSLSEYLKGKPSVLKRVKSHLGINYRDAAHTNSIRLYVMNKLRVMAEAIGAKLVVGFGSTTK	314		HEARO	Human other	ERR1726033	TRUE	383614	Bacteria	Cyanobacteria		Nostocales	Scytonemataceae	Brasilonema		Brasilonema	FALSE
256	MG35-157	MG35	HEARO	VGFKQPQFNKVLVLDTNRKPLMPCYPARARKLLSGGRASVFRRFPFTIILHDRTVEESELQDTEIKIDQGSKTTGVALLVHGQDGDTVAFAAHVEHRTNVKSGLDSRRIIRRSRRNRKTRYRQARFLNRTKPKGWLPPSLMSKAENILNWVTRFAKLTSITKFAIETAKFDMQKLESPDIQGVGYQQGRMFGYADKKAYLLEREQRCCIYCGTHASKAKMEIEHVVPRSRGGTDSLNNLVLSCHACNQAKGNLSLSEYLKGKPSVLKRVKSHLGINYRDAAHTNSIRLYVMNKLRVMAEAIGAKLVVGFGSTTKENRLLLNLPKDHWIDAAVCTKDGASARVVPSLKPLVIKAVGRGSRQFCRVDKYGFPRTSPKPRSKNFFGFKTGDMVKVIVPTGTK…	425		HEARO	Human other	ERR1726034	TRUE	383614	Bacteria	Cyanobacteria		Nostocales	Scytonemataceae	Brasilonema		Brasilonema	FALSE
257	MG35-158	MG35	HEARO	VGFKQPQFNKVLVLDTNRKPLMPCYPARARKLLSGGRASVFRRFPFTIILHDRTVEESELQDTEIKIDQGSKTTGVALLVHGQDGDTVAFAAHVEHRTNVKSGLDSRRIIRRSRRNRKTRYRQARFLNRTKPKGWLPPSLMSKAENILNWVTRFAKLTSITKFAIETAKFDMQKLESPDIQGVGYQQGRMFGYADKKAYLLEREQRCCIYCGTHASKAKMEIEHVVPRSRGGTDSLNNLVLSCHACNQAKGNLSLSEYLKGKPSVLKRVKSHLGINYRDAAHTNSIRLYVMNKLRVMAEAIGAKLVVGFGSTTKENRLLLNLPKDHWIDAAVCTKDGASARVVPSLKPLVIKAVGRGSRQFCRVDKYGFPRTSPKPRSKNFFGFKTGDMVKVIVPTGTK…	447	vir	HEARO	Human other	ERR2592283	TRUE	34098	Bacteria	Bacteroidetes	Flavobacteriia	Flavobacteriales	Blattabacteriaceae	Blattabacterium		Blattabacterium	FALSE
258	MG35-159	MG35	HEARO	VGFKQPQFNKVLVLDTNRKPLMPCYPARARKLLSGGRASVFRRFPFTIILHDRTVEESELQDTEIKIDQGSKTTGVALLVHGQDGDTVAFAAHVEHRTNVKSGLDSRRIIRRSRRNRKTRYRQARFLNRTKPKGWLPPSLMSKAENILNWVTRFAKLTSITKFAIETAKFDMQKLESPDIQGVGYQQGRMFGYADKKAYLLEREQRCCIYCGTHASKAKMEIEHVVPRSRGGTDSLNNLVLSCHACNQAKGNLSLSEYLKGKPSVLKRVKSHLGINYRDAAHTNSIRLYVMNKLRVMAEAIGAKLVVGFGSTTKKNRLSLGLPKDHWIDAAVCTKDGASARVVPSLKPLVIKAVGRGSRQFCSVDKYGFPRTSPKPRSKNFFGFKTGDMVKVTIPDNAK…	447		HEARO	Human other	ERR1726035	FALSE	0									FALSE
259	MG35-160	MG35	HEARO	VGFKQPQFNKVLVLDTNRKPLMPCYPARARKLLSGGRASVFRRFPFTIILHDRTVEESELQDTEIKIDQGSKTTGVALLVHGQDGDTVAFAAHVEHRTNVKSGLDSRRIIRRSRRNRKTRYRQARFLNRTKPKGWLPPSLMSKAENILNWVTRFAKLTSITKFAIETAKFDMQKLESPDIQGVGYQQGRMFGYADKKAYLLEREQRCCIYCGTHASKAKMEIEHVVPRSRGGTNSLNNLVLSCHACNQAKGNLSLSEYLKGKPSVLKRVKSHLGINYRDAAHTNSIRLYVMNKLRVMAEAIGAKLVVGFGSTTK	314		HEARO	Human other	ERR2592343	TRUE	383614	Bacteria	Cyanobacteria		Nostocales	Scytonemataceae	Brasilonema		Brasilonema	FALSE
260	MG35-161	MG35	HEARO	VGFKQPQFNKVLVLDTNRKPLMPCYPARARKLLSGGRASVFRRFPFTIILHDRTVEESELQDTEIKIDQGSKTTGVALLVHGQDGDTVAFAAHVEHRTNVKSGLDSRRIIRRSRRNRKTRYRQARFLNRTKPKGWLPPSLMSKAENILNWVTRFAKLTSITKFAIETAKFDMQKLESPDIQGVGYQQGRMFGYADKKAYLLEREQRCCIYCGTHASKAKMEIEHVVPRSRGGTNSLNNLVLSCHACNQAKGNLSLSEYLKGKPSVLKRVKSHLGINYRDAAHTNSIRLYVMNKLRVMAEAIGAKLVVGFGSTTKKNRLSLGLPKDHWIDAAVCTKDGASARVVPSLKPLVIKAVGRGSRQFCRVDKYGFPRTSPKPRSKNFFGFKTGDMVKVTIPDNAK…	447		HEARO	Human other	ERR1726032	TRUE	383614	Bacteria	Cyanobacteria		Nostocales	Scytonemataceae	Brasilonema		Brasilonema	FALSE
261	MG35-162	MG35	HEARO	VGFKQPQFNKVLVLDTNRKPLMPCYPARARKLLSGGRASVFRRFPFTIILHDRTVEESELQDTEIKIDQGSKTTGVALLVHGQDGTTVALAAHVEHRTNIKSNLDSRRAIRRSRRHRKTRYRQARFLNRTRPKGWLPPSLVSKAENILNWVIRFTKLTPFTKFALETAKFDMQKLENPDTQGVGYQQGRMFGYADKKAYLLERENYTCIYCGIHASKAKMEIEHVIPRSRGGTDSLNNLVLSCRACNEAKGNQDVQTYLKGNPSVLRRVKARLSTNYRDAAHTNSIRLFVLNKLQTMADAIGTNLNVGFGYTTKQNRLLLNLPKDHWIDAAVCTKDGASVRVEPALKPLVI	351		n/a	Human other	ERR2592341	TRUE	1117	Bacteria	Cyanobacteria						Cyanobacteria	FALSE
262	MG35-163	MG35	HEARO	VGYQQGRMFGYADKNAYLLERKNYTCIYCGIHASKAKMEIEHVIPRSRGGTDSLNNLVLSCRACNEAKGSQDVQTYLKGNPSVLRRVKARLNTNYRDAAHTNSIRLFVLNKLQTMADAIGTNLNVGFGYTTKQNRLLLNLPKDHWIDAAVCTSDGSAVKVDPSLKPFTIKAIGRGSRQFCRMNKYGFPRTSPKPRSKNFFGFKTGDMVKVVVPLGSKTKVPVGTHTGRVAVRSSGSFDVKTRDAKLGIYHKYCQQIHLMDGYSYA	265	vir	n/a	Human other	ERR1726020	FALSE	0									FALSE
263	MG35-164	MG35	HEARO	VIVPTGAKTKVATGTYTGRVAVRSKGSFDVKTRDTKLTVSHKYCKQIHLMDGYSYA	56	vir	n/a	Human other	ERR1725953	FALSE	0									FALSE
264	MG35-165	MG35	HEARO	VLDITSHANLVEVTITRAIGEEITMSNAVFVLDHAQRPLRPVHPAVARRMLNAKQAAVFRRYPFTIICHAGVSTGAPLPLRLKIDPGSKTTGLALLDGFRLLWAAELQHRGQRLKAALDARRAVRRSRRQRNTRYRQPRFANRTRPAGWLPPSLWSRVCNVMTWVERLTRYCHITALSQELVRFDMQLMQDAVVSGIAYQQGELAGYEVREYLLEKWHRTCAYCGAKNVPIQV	233		HEARO	Soil	SRR7006882	TRUE	1429439	Bacteria	Candidatus Tectomicrobia				Candidatus Entotheonella	Candidatus Entotheonella gemina	Candidatus Entotheonella gemina	FALSE
265	MG35-166	MG35	HEARO	VLGTTSHANLVEVTITRAIGEEITMSNAVFVLDHAQRPLRPVHPAVARRMLHAKQAAVFRHYPFTIICHAGMSTGAPLPLRLKIDPGSKTTGLALLDGFRLLWAAELQHRGQRLKAALDARRAVRRSRRQRHTRYRQPRFDNRTRPAGWLPPSLWSRVCNVMTWVERLTRSCHITALSQELVRFDMQRMQDAVVSGIAYQQGELAGYEVREYLLEKWHRTCAYCGAKNVPIQVEHIIPTARGGSDRVSNLTLACAPCNQKKGAQTAAEFGFPQVQAQAKRPLKDAAAVNATRWALYAQLCATGLPVECGTGGRTKYNRTRLGIPKSHWGDAACVGASTPEALDVPRGAAAGHPRPRARMPPEVSHRCPRLSHTTSGSQEAAFWLSDGRYCARYGASWQI…	418		HEARO	Soil	SRR7007152	TRUE	154347	Bacteria	Proteobacteria	Gammaproteobacteria	Chromatiales	Ectothiorhodospiraceae	Thiorhodospira	Thiorhodospira sibirica	Thiorhodospira sibirica	FALSE
266	MG35-168	MG35	HEARO	VMELVRFDLQQLEKPEISEIEYQQGELLGYEIREYLLNKWDRKCTYCKVENIPLQVEHIHPRAKGGSNRISNLCLACEKCNLKKGTQDINDFLIRKPDLLKQIMAQVKRPLKDATAVNSTRWALFNQLKLTRLSVTTGSGGQTKYNRTRLELPKTHYFDAACVGKVNKLVVLTTQPLFIKANGQGTRQICRTDRFGFPSRHVPRNKSVKGFQTGDIVKAVVTSGKKIGEYVGRVAVRSSGSFNISAKELVQGISHKYCQTLQRKDGYSYQF	271		n/a	Fresh-water associated sediment	n/a	FALSE	0									FALSE
267	MG35-170	MG35	HEARO	VRKYMVKQPNFNKVLVLDTNRKPLMPCYPARAKKLLNSGRASVFRRFPFTIILHDRTLEESKLQDMEIKIDQGSKTTGVALIVHGKKSSTVTLAAHIEHRTNVKSGLDSRRAIRRSRRHRKTRYRQARFLNRTKPKGWLPPSLVSKAENILNWVIRFAKLTPLTKFALETAKFDMQKLVNPNIQGVVYQQGRMFGYADKKAYLLEREQRCSIDCGIHASKAKMEIEHVIPRSRGGTDSLNNLVLSCHACNQAKGNLSLSEYLKGKPSVLKRVKAHLGINYRDAAHTNSIRLYVMNKLRAMAEAIGAKLVVGFGSTTKQNRLLLGLPKDHWIDAAVCTKDGASVRVEPALKPLVIKAVGRGSRQFCRMDKHGFPRTSPKPRSKNFFGFKTGDMVKVIVPT…	428		n/a	Human other	ERR2592281	TRUE	29330	Bacteria	Firmicutes	Bacilli	Bacillales	Alicyclobacillaceae	Alicyclobacillus		Alicyclobacillus	FALSE
268	MG35-171	MG35	HEARO	VSKAENILNWVIRFAKLTPLTKFALETAKFDMQKLENPDTQGVGYQQGRMFGYADKKAYLLERENYTCIYCGIHASKAKMEIEHVIPRSRGGTDSLNNLVLSCRACNEAKGSQDVQTYLKGNPSVLRRVKARLNTNYRDAAHTNSIRLFVLNKLQTMADAIGTNLNVGFGYTTKQNRLLLNLPKDHWIDAAVCTSDGSAVKVDPSLKPLTIKAIGRGSRQFCRMNKYGFPRTSPKPRSKNFFGFKTGDMVKVVVPLGSKTKVPVGTHTGRVAVRSSGSFDVKTRDAKLGIYHKYCQQIHLMDGYSYA	307		HEARO	Human other	ERR2592280	FALSE	0									FALSE
269	MG35-172	MG35	HEARO	VVRARGSFDIGIGKKKVSGISYKYCQLIQRVDGYEYT	37		n/a	Thermophilic	n/a	TRUE	1913989	Bacteria	Proteobacteria	Gammaproteobacteria				Gammaproteobacteria bacterium	Gammaproteobacteria bacterium	FALSE
270	MG35-175	MG35	HEARO	YCYVRLLLKEKKARVVCTTPFTIQLNYDTPDVTQDLILGIDPGRTNIGVAVVKEDGSCVFSAHLETRNKEVPLLMKKRAAFRRQHRTQDRRRKRQRRAIAAGTTVESNTIERLLPGYEKPVVCHYIRNKEARFNNRSRPAGWLTPTANHLLQTHINLIAKVAKFLPITKVVIELNRFAFMAMDNPNIRRWEYQQGPLYGLGSVEDAVYAQQDGHCLFCEKPMDHYHHVVPRHKGGSETLANRCGLCARHHDLVHTDKSWAEKLVTRKGGMNKKYHALSVLNQIIPHLIEHLGSETPYEAYATDGKSTKGFRIAKNVPKEHYTDAYCIACSILDTDIEVSAPTSPFELKQFRRHDRQACIRQMVDRKYLLDGKVVATNRHKAIEQKSDSLQEFREAYGGA…	470		n/a	Human stool	ERR688569	TRUE	31979	Bacteria	Firmicutes	Clostridia	Clostridiales	Clostridiaceae			Clostridiaceae	FALSE
271	MG35-212	MG35	HEARO	MACTPCNIDPGNRDIKEFLKRKPKRLKKIQTQSKAPLKDAAAVNATRYATGNALKSFGLPIAFSSGGRTKFNRIKLGYSKDHWIDAA	87		n/a	Thermophilic	n/a	TRUE	1003181	Bacteria	Proteobacteria	Gammaproteobacteria	Thiotrichales	Thiotrichaceae	Thiomargarita	Candidatus Thiomargarita nelsonii	Candidatus Thiomargarita nelsonii	FALSE
272	MG35-213	MG35	HEARO	MACTPCNIDPGNRDIKEFLKRKPKRLKKIQTQSKAPLKDAAAVNATRYATGNALKSFGLPIAFSSGGRTKFNRIKLGYSKDHWIDAAW	88		n/a	Thermophilic	SRR6301447	TRUE	1003181	Bacteria	Proteobacteria	Gammaproteobacteria	Thiotrichales	Thiotrichaceae	Thiomargarita	Candidatus Thiomargarita nelsonii	Candidatus Thiomargarita nelsonii	FALSE
273	MG35-214	MG35	HEARO	MAHNKQPLMPCHPARARKLLKKGKAAVYRRYPFTIIMTHRLCGDLQPIEIKFDPGSRTTGIALVGHFDRGSEVIWAGNLNHRGLQVKSNLVSRRAIRRSRRNRKTRYRPARFLNRRRPKGWLPPSLRSRVLNVKNWMLKLSRLAPLTQIAIETVRFDTQKMQKPEISGIEYQQGELVGYELREYLLEKWDRQCAYCGAKNVPLEIEHIQASSKGGSNRVSNLTLACSPCNFDKGNKDIKEFLKRKPKRLKKIQAQAKASLKDAAAVNATRYATGNILKCFGLPITFSSGGRTKFNRLKLGYSKDHWIDAACVGESGSHVVIPKTITPLIITAKGRGSRQKCRMNQYGFPRTGPKKQKRVKGFQTGDIVKAVVTKGKKIGTYIGRVVVRAKGSFDIGSGE…	423		n/a	Thermophilic	SRR6301447	TRUE	1972449	Bacteria	Proteobacteria	Gammaproteobacteria	Thiotrichales	Thiotrichaceae	Beggiatoa	Beggiatoa sp. 4572_84	Beggiatoa sp. 4572_84	FALSE
274	MG35-223	MG35	HEARO	MARRALPTQVELGNEPCKEKKPLMPCHPARARKLLKNGKAAVDRTYPFTIILKYCVKEGLQPIEVKFDPGSRTTGLALVGNFERGKEVIFAGNLIHRGGQIKSNLNSRRAIRRGRRNRKTRYRPARFNNRRRPKGWLPPSLRSRVLNVENWMLKLARLAPLTQIAVETVRFDTQKLQKPEISGVEYQQGELAGYELREYLLEKWERQCAYCGAKNVPLEVEHIQARSKGGTNRVSNLTLACTECNQKKGNQDVKDFLKRKPSRLKKVLAQAKKPLRDAAAVNATRYAIGVALKTFGLPIVFATGGRTKFNRTSGHYPKDHWIDAACVGESGSDVIIPKAVTPLIIKAKGRGSRQKCRVNQYGFPRTSAKKQKRVNGFQTGDFVKAIVTKGKKIGTYKGR…	441		HEARO	Thermophilic	n/a	TRUE	1236	Bacteria	Proteobacteria	Gammaproteobacteria					Gammaproteobacteria	FALSE
275	MG35-301	MG35	HEARO	MLNQIIPHLMEYLGNETLYDVYATDGCSTKGFRIAKNVPKEHYTDAYCIACSILDTDIEVSAPTRPFELKQFRRHDRQACIRQMVDRKYLLDGKVVATNRHKAIEQKSDSLEEFREAHGNAAVSQLTVKPHHPQCKDMARIMPGAVMVFDGAVGVFQGSSGQNNGTPNYYNSTKGERFLMRSCVLLAQNAGMVFIPA	197	unclassified	n/a	Human stool	ERR911998	FALSE	0									TRUE
276	MG35-323	MG35	HEARO	MQPVEFKVDPGSKVTGLALVAEFEKRGRTVVWAANLAHRGYRVKASITDRAMFRRGRRGRKTRYRAARFENRTRPTHWLAPSLQSRVLNVKSWYSRLLSRAPISVAQVETSSFDTQLMENADISGVEYQQGELQGYEVRQYVLERGGHTCSYCDAKDVALHLDHVLPRSRGGSNRVSNLVPACKPCNDAKSNRAVEDYLVDRPEVLRQVKAQLRSPLKDAAVMNATRFAIVDALREFGLEVRMWSGGRTKWNRTNLGLPKDHWIDAACVGESGAAVRVPVLRPLTITAMGRGHRRVHGNDRYGFPRGTARRAKRVAGFQTGDLVRLVCLRGKCAGVHTG	339		n/a	Fresh-water associated sediment	n/a	TRUE	1151	Bacteria	Cyanobacteria		Oscillatoriales			Oscillatoriales cyanobacterium	Oscillatoriales cyanobacterium	FALSE
277	MG35-385	MG35	HEARO	MVVELNRFAFMAMDNPNIRRWEYQQGPLYGLGSVEDAVYAQQDGHCLFCKKPIDHYHHVVPRHKGGSETLANRCGLCERHHALVHKDKAWAEKLVTRKGGMNKKYHALSVLNQIIPFLMEYLGEETPYDVYATDGRSTKGFRVAKNVPKEHYTDAYCVACSILGTDIDVSAPVEPFELKQFRRHDRQACIRQMVDRKYLLDGKVVAANRHKAIEQKSDSLEEFREAYGEAAVSQLTVRPHLPQYKDMTRIMPGAVMDFDGTIGVFQGSEGFHNGKSNYYKSTKGTKVLTRRCALLAKNVGMVFIPA	306		n/a	Human stool	ERR1137501	FALSE	0									FALSE
278	MG35-387	MG35	HEARO	MYAQQDGHCLFCKKPIDHYHHVIPRHKRGSETLANRCGLCAKHHALVHKDKAWEEKMVTRKGGMNKKYHALSVLNQIIPHLMEHLGSETPYDVYATDGKSTKGFRIAKNVPKEHYTDAYCIACSILDTDIEVSAPVEPFELKQFRRHDRQSCIRQMVDRKYLLDGKVVATNRHKAIEQKSDSLQEFREAHGNAAVSQLTVKPHHPQCKDMARIMPGAVMVFDGAVGVFQGSSGRNNGTPNYYNSTKGERFLMRSCVLLAQNAGMVFIPA	269		n/a	Human stool	SRS3638678	FALSE	0									TRUE
279	MG35-4	MG35	HEARO	AKHHDLVHKDKAWTEKLVTRKGGMNKKYHALSVLNQIIPHLMEHIGSETPYDSYATDGKSTKGFRIAKNVPKEHYTDAYCIACSILDTDIEVSMPVKPFELKQFRRHDRQACIRQMVDRKYLLDGKVVATNRHKSIEQKSDSLEEFREAYGDAAVSQLTVRLHSPQYKDMARIMPGAVMAFKGTIGVMQCSGGRNNGKVEFFKSTKGNKTTPKKCVLLAQNAGMVFIPA	229	unclassified	n/a	Human stool	SRR2247888, SRR2250417, SRR2244849, SRR2245494, SRR2249204, SRR2251576, SRR2251628, SRR2244770, SRR2246583, SRR2248717, SRR2249178, SRR2249235, SRR2249344, SRR2250270, SRR2250362	FALSE	0									FALSE
280	MG35-5	MG35	HEARO	AKHHDLVHKDKAWTEKLVTRKGGMNKKYHALSVLNQIIPHLMEYLGEETSYDVYATDGRSTKGFRIAKNVPKEHYTDAYCIACSILDTNIKVSAPVEPFELKQFRRHDRQACHQQRVDRKYYLDGKQVATNRHKAIEQKSNSLEEFHETYGDAAVSQLTVKPHPPQYKDMTRIMPGAVMNFCGAVGILLGSDGFHNGKPDYYKSTKEEKVRMRRCALLAQNAGMVFIPA	229	unclassified	n/a	Human stool	SRR2247888, SRR2250417, SRR2244849, SRR2245494, SRR2249204, SRR2251576, SRR2251628, SRR2244770, SRR2246583, SRR2248717, SRR2249178, SRR2249235, SRR2249344, SRR2250270, SRR2250362	FALSE	0									FALSE
281	MG35-6	MG35	HEARO	ALLVHGQDGTTVALAAHVEHRTNIKSNLDSRRAIRRSRRHRKTRYRQARFLNRTRPKGWLPPSLVSKAENILNWVIRFTKLTPFTKFALETAKFDMQKLENPDTQGVGYQQGRMFGYADKKAYLLERENYTCIYCGIHASKAKMEIEHVIPRSRGGTDSLNNLVLSCRACNEAKGSQDVQTYLKGNPSVLRRVKARLNTNYRDAAHTNSIRLFVLNKLQTMADAIGTNLNVGFGYTTKQNRLLLNLPKDHWIDAAVCTSDGSAVKVDPSLKPLTIKAIGRGSRQFCRMNKYGFPRTSPKPRSKNFFGFKTGDMVKVVVPLGSKTKVPVGTHTGRVAVRSSGSFDVKTRDAKLGIYHKYCQQIHLMDGYSYA	371		n/a	Human other	ERR1726015	FALSE	0									FALSE
282	MG35-145	MG35	HEARO	SVLSTDAVVPLLITATGHGNRQMCGTNKYGFPSRHRQRQKHHYGYQTGDMVRAVVTSGKKVGKYVGRVLTRATGSFDIRTKQGRVQGISHRFCTPVHRLDGYSYQKGEVA	110		n/a	Salt-water associated sediment	n/a	TRUE	1936993	Bacteria	Chloroflexi	Ktedonobacteria	Ktedonobacterales	Dictyobacteraceae	Dictyobacter	Dictyobacter aurantiacus	Dictyobacter aurantiacus	FALSE
283	MG35-419	MG35	HEARO	VSKVFVLDTNKQPLNPIHSGRARMLLSQGKAAVFRGFPFTLILKEEVSSPDVKPLRIKIDPGAKTTGLALVNDKTGEVVWVAELQHRDFQIRDALTSRRQLRRFRRSRKTRYRKPRFLNRTRPKGWLPPSLNSRVANILTWVKRLSSLCQINAISQELVRFDTQQMENPEISGTGYQQGTLAGYEIREFLLEKWNRTCAYCGAKDTKLEIEHIQPRSKGGSNRVSNLCLACVPCNREKGNQDIKDFLKGKPDLLKRILGQAKRPLADTSAVNATRWNLYDNLRQTSLPVEVGTGGLTKYNRTIRGLDKTHYWDAACVGASTPERLITSGIKPLLISAKGHGTRQQCRTNKLGFPVRYCSRTKFHKGFQTGDIVKAVVTSGKKVGTYVGRVATRATLRFN…	428		HEARO	Fresh-water associated sediment	n/a	FALSE	0									FALSE
284	MG35-420	MG35	HEARO	MSKTNYVLVVDTNKHPLSPCKPGVARSLLKAGKAAVFRRYTFTIILKKEVEGDILKSQIKIDPGSKTTGLALVQNGVVIWAAELQHRGQLIKQSLDNRRSLRRNRRNRKTRYRQPRFLNRVKSKPKGWLAPSLMHRVENVSTWVNKLIKFSAVDSVMMELVRFDTQKMTNPDVSGVQYQQGELTGYEVREYLLEKFDRTCVYCQAKNVPLEVEHIQPKSKGGSNRISNLTLACRPCNQSKGNQDIQDFLSGKPSLLKRILNQTKQPLKDAAAVNSTRWKLKESLELTGLPVFTGNGALTKYNRCRLGLPKTHWLDAASVGEIDNLVIATHQPLLIKSFGFGSRQMCRTDKYGFPTRHCSRQKVHFGFTTGDIVKADIPKGKYAGKYTARVTVRSTGSFA…	493	mixed	HEARO	Fresh-water associated sediment	n/a	TRUE	1794811	Bacteria							Bacteria	FALSE
285	MG35-421	MG35	HEARO	MSKVFVLDTNKQPLNPIHPGRARMLLSQRKAAVFRRYPLTLILKEEVLNPDIEPLRIKIDPGAKTTGLALVNDSTGEVVWIAELQHRGFQIRDALTSRRQLRKSRRSRKTRYRKPRGLNRTRPTGWLPPSLNSRVANILTWVKRLSSLCQINAISQELVRFDTQQMENPEISGIAYQQGTLAGYEVREFLLFKWDRTCAYCGAKDTKLEVEHIQSRSKGGSNRVSNLCLACVPCNREKGNQDIKDFLKGKPDLRKQILAQAKRPLADAAAVNVTRWNLYFNLKKMGLPVEIGTGGRTKYNRTKLLLEKTHYWDAACVGESTPERLITAGIKPLLINAKGHGTRQQCRPNKFGFPVRYCSRTKFHKGFQTGDIVKAVVTSGKKVGTHQGRVATRATGRFN…	428		HEARO	Fresh-water associated sediment	n/a	TRUE	118323	Bacteria	Cyanobacteria		Oscillatoriales	Oscillatoriaceae	Oscillatoria	Oscillatoria acuminata	Oscillatoria acuminata	FALSE
286	MG35-176	MG35	HEARO	AAVNATRWALFNRLKEFGLDLDVGTGGRTQFNRTQQGLPKTHWIDAACVGESTPKLVLCTNQPLLIAAKGHGTRQMCGTDKYGFPTRHRSRVQIHKGFQTGDIVKATVTAGRKTGSYAGRVLCRASGSFDVATPSARVAGISHKYCKAIHKKDGYAYAF	159		n/a	Fresh-water associated sediment	n/a	TRUE	2648775	Bacteria	Cyanobacteria		Oscillatoriales	Coleofasciculaceae	Geitlerinema		Geitlerinema	FALSE
287	MG35-177	MG35	HEARO	ACHDCNQKKGNQDVRAFLATKPDLLNRILKQAKLPLKDAAAVNSTRWALFNALKETGLPVTTGTGGQTKFNRNRLGLPKSHWLDAACVGNFEALEVLTSKPLLIAAKGHGTRQMCGTNKYGFPTRHKSRVQIHKGYQTGDIVSATVTAGKKLGSYIGRVLCRASGSFDIATKTGRITGISHKYCNPIHKKDGYSYAF	197		n/a	Fresh-water associated sediment	n/a	TRUE	2546356	Bacteria	Cyanobacteria		Chroococcales	Aphanothecaceae	Gloeothece	Gloeothece citriformis	Gloeothece citriformis	FALSE
288	MG35-178	MG35	HEARO	AEIAGVGYQQGTLAGYELREYLLEKFNRTCCYCDAQDVPLNIEHIHPKAQGGTNRVSNLAIACIPCNTKKGARSIEAFLAKDPARLARIRAQLKRPLKDAAAVNATRWALFEALARGRCRVHQPEATMLPVEIGSGGLTKFNRTRLQIPKSHALDAACVGQIDAIHAWSRPTLQIKCTGRGSYQRTRLTQYGFARGYLMRTKSVKGFRTGDLVRASVTSGKKIGEYIGRVAVRATGSFNIQTVGAVVQGVSHKYCRIVQRGDGYGYAWSITPFNTGKNNFPVSSHPLASRSALMSLRDSAPKGGYPPEL	309		n/a	Human other	ERR2592329	TRUE	1917811	Bacteria	Proteobacteria	Betaproteobacteria	Burkholderiales	Comamonadaceae	Tibeticola	Tibeticola sediminis	Tibeticola sediminis	FALSE
289	MG35-179	MG35	HEARO	AELTHRGQAIKASLESRRSLRRSRRNRHTRYRQARFLNRTRPDGWLAPSLQHRVETTLTWVNKFIQLAPIGSIVQELVRFDLQQIENPEISGIEYQQGELAGYEVREYLLNKWDRKCAYCSAENIPLQVEHIHSKAKGGSNRISNLCLACEKCNLKKGTQDIEVFLAKKPDLLKRILSQAKRPLRDAAAVNSTRWALLNRLQETGLPVLTGSGGLTKFNRTRLDLPKTHWLDAACVGHVDQLEVLTGKPLLIKATGHGSRQMCGTDKFGFPSRHRTRKQIHQGFQTGDIVKALVTSGKKIGSYGGRVLCRASGSFDIQVKSGRVQGLSHKFCRSVHRKDGYGYGF	345		n/a	Fresh-water associated sediment	n/a	TRUE	268141	Bacteria	Cyanobacteria		Synechococcales	Leptolyngbyaceae	Phormidesmis	Phormidesmis priestleyi	Phormidesmis priestleyi	FALSE
290	MG35-180	MG35	HEARO	ANLRYRGPRILNRKNKGKGWLAPSLQHRIDTTLSWVARLRNVAPVTHLAQELVRFDMQQLENPEIAGVEYQQGELVGYEVREYLLEKWRRQCAYCDASTVPLQIDHIHPKARGGSNRVSNLTLACAPCNLRKAAQDVTQFLEKDPKRLAKIQAQAKRPLRDAAVVNATRWKLLNALKATGLTVRTGSGGLTKCNRSKLGIPKTHALDAVCIGEVDQVEQWQTPTLEIKATGRGSYQRTRLNRFGFPRGYLIRQKRIHGFQTGDRVKAIVTKGKKVGTYMGRVAVRDSGSFNIQTAEGLVQGISHRYCTLIQRSDGYGYSLRSDSN	325		n/a	Human other	ERR1725992	TRUE	453575	Bacteria	Proteobacteria	Betaproteobacteria	Burkholderiales	Alcaligenaceae	Pusillimonas	Pusillimonas ginsengisoli	Pusillimonas ginsengisoli	FALSE
291	MG35-181	MG35	HEARO	APETAISTELVRFDMQAMENPEIEGIQYQQGTMAGYEVREYLFEKWKRTCAYCGAKDVPLQVEHIQPKAKGGSNRINNLTLACQCCNQKKAALPVEMFLAKKPELLKRILAQAKRPLKDAAAVNSTRWALVNTLKTTGLVVETGTGGQTKFNRSQFDIPKTHALDAACVGEVGSITDWQKPTLAIKAMGRGSYQRTRLDKFGCVRGYLTRSKSIKGFQTGDMVKAEVTTGKKIGSYTGRVAVRATGSFNIQTSTGLVQGVSHRYCTVVQRGNGYGYSLVAKMDVTGTPPQHRDASHPALYLPGLKAEVSRAN	312		n/a	Human other	ERR1713411	FALSE	0									FALSE
292	MG35-183	MG35	HEARO	ASNFTLACIPCNQKKGAQDIRVFLAKDPRRLERILAQAKKSLKDAAAVNSTRWALLNALKATGLPVTTGSGGRTKHNRSRLELPKTHALDAVCVGTTDAVAGWQKPTMVIKATGRGSYQRTRLDKYGFPRGYLTRQKRIKGFQTGDMVKAHVTKGKKFGRYSGRVAVRASGSFNIQTADSVVQGIGYRYCTVIQRADGYGYSWQAKASTAMLSLLHLPALNGGVSRRI	228		n/a	Human other	ERR1713372	FALSE	0									FALSE
293	MG35-184	MG35	HEARO	AVFVIDRRQAPLMPCSEKRARLLLARGRARVHRLIPFTIRLIDRAVAQSELQPLELKIDPGSKTSGLALVRNRDTVNAETGEITATAHVLNLFELIHRGVQISHALTARRQMRRRRRSANLRYRAPRFLNRKNKGKGWLAPSLQHRIDTTLSWVARLRNVAPITHLAQELVRFDMQQLENPEIAGVEYQQGELAGYEVREYLLEKCRRQCAYCDASTVPLQIEHIHPKARGGSNRISNLALACAPCNLKKAAQDIALFLAKDPKRLAKIQAQAKRPLRDAAAVNATRWKLLNALKATGLPVRTGSGGLTKCNRSRLVIPKTHALDAVCVGEVDFVEHWQKPTLVIKATGRGSYQRTRLNRFGFPRGYLTRQKQIHGFQTGDMVKAIVTKGKKVGTYVGR…	406		n/a	Human other	ERR1713404	TRUE	90244	Bacteria	Proteobacteria	Betaproteobacteria	Burkholderiales	Alcaligenaceae	Oligella	Oligella ureolytica	Oligella ureolytica	FALSE
294	MG35-185	MG35	HEARO	AVVNLFELVHRGRQISEALTARRGHRRLRRSKLRYRPPRFGNRGNQKKGWLPPSLQHRVDTGMAWVSRIQRLAPVSAISTELVRFDMQAMENPEIEGAQYQQGTLAGYEVREYLLEKWDRTCAYCGAKDVPLQIEHIHPKSKNGSDRINNLTLACQCCNQKKAALPVEMFLAKKPELLKRILAQAKRPLKDAAAVNSTRWALVNTLKTTGLVVETGTGGQTKFNRSQFDIPKTHALDAACVGEVGSITDWQKPTLAIKAMGRGSYQRTRLDKFGCVRGYLTRSKSIKGFQTGDMVKAEVTTGKKIGSYTGRVAVRATGSFNIQTSTGLVQGVSHRYCTVVQRGNGYGYSLVAKTDVRGTPPQHRAAKHPALYLPGLKAEVSRAN	384	vir	n/a	Human other	ERR1713374	FALSE	0									FALSE
295	MG35-186	MG35	HEARO	CAYCPATNVPLQVEHIVPRAKGGSHRVSNLTLACGPCNTAKGTQDVRAFLAQDPKRLARVLAQAKAPLRDAAAMKLFTQAEFDNLPVIDGVKQCPTGDYSSVRNFGERCVFGAESIFCRDSRFADSCIFGEKSRFGVGCSFCDRCVFGIGIRFEIWCKFGLGCIFGSETRFGDWCGFGAECVFGDRCAFGVQNRFGERCIFAGRRALPENPLLVFPGAGTDDRIVYAINVEGGPWIEGWSFSGGIDEFRAKVRVNGGGLKSRYLSVAYEVAAKWCPEKVES	281	unclassified	HEARO	Thermophilic	SRR5248876	FALSE	0									FALSE
296	MG35-187	MG35	HEARO	EEGETHHVLHLAEVHHRGAPIRKALQQRAGYRRGRRSRKLRHRAPRFLNRRRDDGWLAPSLQHRVLTTQTWVKRYRALAPIVALTVERVRFDMQQMVTPEISGVEYQQGTLAGYEVREYLLEKWGRTCVYCDHTDRPLQVEHLTPPGSGGSDQGSNLALACESCNAAKGNQTVEVYLADDPVRRDRILRQAQQPLRDAAAVNATRWAIWEILTKTGLPVESTTGGRTKWNRTRMGIPKRDAWDAACAGTVDQVLGWDRPIQRVDCLGRGSHQRTRVTKDGFPRGYLPRTKMVQWFRTWDHVRAIVETGAHRGTWTGRVAVRSTGSFNIQTGAATIQGIAARWCVLLQRGDGYRYSLALPRTEHAIRPSSVA	371		n/a	Soil	SRR7151704	FALSE	0									FALSE
297	MG35-188	MG35	HEARO	ENCAFQALRVKLDPGSKATGIALVRETEGKCVAVVNLFELVHRGRQISEALTARRGHRRLRRSKLRYRPPRFDNRGNQKKGWLPPSLQHRVDTSMAWVSRIQRLAPVSAISTELVRFDMQALENPEIKGAQYQQGTLVGYEVREYLLEKWDRTCAYCGAKDVPLQVEHIQPKAKGGSNRISNLALACQCCNQKKAALPVEMFLAKKPELLKRILAQAKRPLKDAAAVNSTRWALVNALKATGLPVETASGGQTKFNRSQFDIPKTHALDAACVGEVGSITDWQKPTLAIKAMGRGSYQRTRLDKFGCVRGYLTRSKSIKGFQTGDMVKAEVTTGKKIGSYTGRVSVRATGSFNIQTSTGLVQGVSHRYCTVVQRGNGYGYSLVAKTDVTGTPPQHRDAS…	416		n/a	Human other	ERR1713385	TRUE	216465	Bacteria	Proteobacteria	Betaproteobacteria	Burkholderiales	Comamonadaceae	Polaromonas	Polaromonas naphthalenivorans	Polaromonas naphthalenivorans	FALSE
298	MG35-189	MG35	HEARO	ERGRACVHLVMPFTIRIVDLKAENCAFQALRVKLDPGSKATGIALVRETEGKGVAVVNLFELVHRGRQISEALTARRGNRRLRRSKLRYRPPRFNNRGNKQRGWLAPSLQHRVDTSMAWVSRIQRLAPVSASSSELVRFDAQALENPEIEGAQYQQGTLAVYEVREYLLEKWDRTCAYCGAKDVPLQIEHIRQKSKNGSDRINNLTLACQCCNQKKAALPVEMFLAKKPELLKRILAQAKRPLKDAAAVNSTRWALVNTLKTTGLVVETGTGGQTKFNRSQFDIPKTHALDAACVGEVGSITDWQKPTLAIKAMGRGRYQRTRLDKFGCVRGYLIRSKSIKGFQTGDMVKAEVTTGKKIGSYTGRVAVRATGSFNIQTSAGLVQGVSHRYCTVVQRGNG…	438		n/a	Human other	ERR2592276	TRUE	80840	Bacteria	Proteobacteria	Betaproteobacteria	Burkholderiales				Burkholderiales	FALSE
299	MG35-190	MG35	HEARO	EYQQGTLAGYEVREYLLEKWGRTCVYCDHTDRPLQVEHLTPTGSGGSDQVSNLALACESCNAAKGNQTVEVYLADDPVRRDRILRQAQQPLRDAAAVNATRWAIWEMLTRTGVPVEATTGGRTKWNRTRMGIPKRDAWDAACAGTVDQVLGWDRPIQRVDCLGRGSHQRTRVTKDGFPRGYLPRTKMVQGFRTGDHVRAIVETGAHRGTWTGRVAVRSTGSFNIQTGAATIQGIAARWCVLLQRGDGYRYSLALPRTEHAIRPSSVA	267		n/a	Soil	SRR7151642	FALSE	0									FALSE
300	MG35-191	MG35	HEARO	FDNRGNKQRGWLAPSLQHRVDTSMAWVSRIQRLAPVSAISTELVRFDMQAMENPEIEGAQYQQGTLAGYEVREYLLEKWDRTCAYCGAKDVPLQIEHIHPKSKNGSDRINNLTLACQCCNQKKAALPVEMFLAKKPELLKRILAQAKRPLKDAAAVNSTRWALVNTLKTTGLVVETGTGGQTKFNRSQFDIPKTHALDAACVGEFGSITDWQKPTLSIKAMGRGSCQRTRLDKFGCVRGYLTRSKSIKGFQTGDMVKAEVTTGKKIGSYTGRVAVRATGSFNIQTSTGLVQGVSHRYCTVVQRGNGYGYSLVAKTDVRGTPPQHRDASHPALYLPGLKAEVSRANR	346		n/a	Human other	ERR1713391	TRUE	216465	Bacteria	Proteobacteria	Betaproteobacteria	Burkholderiales	Comamonadaceae	Polaromonas	Polaromonas naphthalenivorans	Polaromonas naphthalenivorans	FALSE
301	MG35-192	MG35	HEARO	FGAELTHRGQTIKASLESRRSLRRGRRNRHTRYRQARFLNRTRKKGWLAPSLQHRVETTLTWVEKLRRLAPIGLIVQELVRFDLQQLENPEISAIEYHQGELQGYEVRQYLLNKWNRKCAYCDAENVPLQVEHIHPKSQGGSNRISNLCLACQKCNQKKGTQNIEQFLAKKPDILSRILTQSKRPLKDAAAVNSTRWTLFGRLKETGLPVLTGSGGLTKFNRSRLQLPKTHWLDAACVGQVEALELLTNKPLLIKATGHGTRQMCRTDKFGFPSRYVPRNKFVKGFQTGDIVKAIVISGKKIGEYVGRVAVRTTGSFNISASELVQGISHKYCKIVHKKDGYSYAY	346		n/a	Fresh water	SRR7244349	TRUE	1151	Bacteria	Cyanobacteria		Oscillatoriales			Oscillatoriales cyanobacterium	Oscillatoriales cyanobacterium	FALSE
302	MG35-193	MG35	HEARO	FTIILTEREDGETQEVELKVDPGSKTSGMALVATCKRGKKVIFAANLEHRGHTIKKVARFQTRCKTSKKVQKNTLQGASVFK	82		n/a	Thermophilic	SRR7905023	TRUE	1155739	Bacteria	Cyanobacteria		Oscillatoriales	Oscillatoriaceae	Moorea	Moorea producens	Moorea producens	FALSE
303	MG35-194	MG35	HEARO	FTIRLIDRAVAQSELQPLELKIDPGRKTSGLALVRNRNTVNAETGEITATTHVLNLFELIHRGVQISHALTARRQMRRRRRSANLRYRAPRFLNRKNKGKGWLAPSLQHRIDTTLSWVARLRNVAPITHLAQELVRFDMQQLENPEIAGVEYQQGELAGYEVREYLLEKWRRQCAYCDASTVPLQIDHIHPKARGGSNRVSNLTLACAPCNLRKAAQDVTQFLEKDPKRLAKIQAQAKRPLRDAAAVNATRWKLLNALKATGLTNRTGSGGLTKFNRSRLVIPKTHALDAVCVGEVDFVEQWQKPTLEIKATGRGSYQRTRLNRFGFPRGYLTRQKRTQGFQTGDMVKAIVTKGKKVGTYVGRVAVRASGSFNIQSAEGLVQGISHRYCTLIQRSDGYG…	407		n/a	Human other	ERR1713376	FALSE	0									FALSE
304	MG35-195	MG35	HEARO	GQTKFNRNRLGLPKSHWLDAACVGNIEAEALFVLISKPLLIVATGHGRRQMCGTNKYGFPTRHKSRVQIHKGFGTGDIVSPTVTAGKKVGYYVGRVLCRASGSFDIATKTGRVAGISHKYCSPIHKKDGYSYAF	134		n/a	Fresh-water associated sediment	n/a	TRUE	1150	Bacteria	Cyanobacteria		Oscillatoriales				Oscillatoriales	FALSE
305	MG35-196	MG35	HEARO	GSYTGRVAVRATGSFNIQTSTGLVQGVSHRYCTVVQRGNGYGYSQVAKMDVTGTPPQHRDASHPALYLPGLKAEVSRAN	79	unclassified	n/a	Human other	ERR1713389	TRUE	216465	Bacteria	Proteobacteria	Betaproteobacteria	Burkholderiales	Comamonadaceae	Polaromonas	Polaromonas naphthalenivorans	Polaromonas naphthalenivorans	FALSE
306	MG35-197	MG35	HEARO	GVEYQQGTLAGYEVREYLLEKWGRTCVYCDHTDRPLQVEHLTPTGSGGSDQVSNLALACESCNAAKGNQTVEVYLADDPVRRDRILRQAQQPLRDAAAVNATRWAIWEMLTRTGVPVEATTGGRTKWNRTRMGIPKRDAWDAACAGTVDQVLGWDRPIQRVDCLGRGSHQRTRVTKDGFPRGYLPRTKMVQGFRTGDHVRAIVETGAHRGTWTGRVAVRSTGSFNIQTGAATIQGIAARWCVLLQRGDGYRYSLALPRTEHAIRPSSVA	269		n/a	Soil	SRR7151596	FALSE	0									FALSE
307	MG35-198	MG35	HEARO	IALVRETEGKGVAVVNLFELVHRGRQISEALTARRGHRRLRRSKLRYRPPRFDNRGNKQRGWLAPSLQHRVDTSMAWVSRIQRLAPVSAISTELVRFDMQAMENPEIEGAQYQQGTLAGYEVREYLLEKWDRTCAYCGAKDVPLQIEHIHPKSKNGSDRINNLTLACQCCNQKKAALPVEMFLAKKPELLKRILAQAKRPLKDAAAVNSTRWALVNTLKTTGLVVETASGGQTKFNRNQLGIPKTHALDAVCVGEVGSITDWQKPTLAIKAMGRGSYQRTRLDKFGCVRGYLTRSKSIKGFQTGDMVKAEVTTGKKIGSYTGRVAVRATGSFNIQTSTGLVQGVSHRYCTVVQRGNGYGYSLVAKMDVTGTPPQRRDASSRALPPPD	387		n/a	Human other	ERR2592277	FALSE	0									FALSE
308	MG35-199	MG35	HEARO	IDPGSKTSGLALVRNNNTVNAETGEITATAHVLNLFELIHRGAQISHALTARRQMRRRRRSANLRYRAPRFLNRKNKGKGWLAPSLQHRIDTTLSWVARIRNVAPVTHLTQELVRFDMQQLENPEIAGVEYQQGELAGYEVREYLLEKWQRQCAYCDVSEVPLQIEHIHPKACGGSNRVSNLALACAPCNLKKAAQDIALFLAKDPKRLATIQAQAKRPLRDAAAVNATRWKLLNALKATGLTNRTGSGGLTKFNRSRLVIPKTHALDAACVGEVDFVEQWQKPTLEIKATGRGSYQRTRLTRFGFPRGYLTRQKRIHGFQTGDMVKAIVTKGKKIGTYVGRVAVRASGSFNIQSAEGLVQGISHRYCTLIQRSDGYGYSTR	382		n/a	Human other	ERR1713385	TRUE	90244	Bacteria	Proteobacteria	Betaproteobacteria	Burkholderiales	Alcaligenaceae	Oligella	Oligella ureolytica	Oligella ureolytica	FALSE
309	MG35-200	MG35	HEARO	IEQKSDSLEEFREAYGDAAVSQLTVRPHLPQYKDMNRIMPGAVMDFDGAVGVFQGSSGRNNGTPNYYNSTKGARVLTKRCALLAKNIGMVFIPA	94	unclassified	n/a	Human stool	SRR2227561, SRR2226874, SRR2192756, SRR2192831, SRR2193552, SRR2193844, SRR2193955, SRR2194032, SRR2193612, SRR2193890, SRR2194650, SRR2194845, SRR2194979	FALSE	0									FALSE
310	MG35-201	MG35	HEARO	ILTPCKPSMAHKLLTAGKAIVFRRFPFTIILKKTVTATPESITLKMDPGSKTTGLALLEGEKVIFGAELTHRGQTIKASLDSRRALRRGRRSRHTRYRQARFLNRTRKEGWLVPSLQHRVETTLTWVNKLRRLAPISLIVQELVRFDLQQLENPEISGIEYQQGELQGYEVREYLLNKWNRKCAYCDAEHVPLQVEHIHPKAKGGSNRISNLCLACEKCNIKKSTQNIEQFLTKKPDILKHILAQAKRPLKDAAAVNSTRWVLFSRLKETGLPVLTGSGGLTKFNRTRLKLPKTHWLDAACVGQIESPEVLTNKPLLIKATGHGTRQMCRTDKFGFPSRYFPRNKFVKGFQTGDIVKAVVTSGKKIGEYVGRVAVRSTGSFNISASELVQGISHKYCKT…	410		n/a	Fresh-water associated sediment	n/a	FALSE	0									FALSE
311	MG35-202	MG35	HEARO	IPKTHALDAACVGEVDFVEQWQKPTLAIKATGRGSYQRTRLTRFGFPRGSLTRQKRIHAFQTGDMVKAIVTKGKKVGTYVGRVAVRASGSFNIQSAEGLVQGISHRYCTLIQRSDGYGYSTRIDSF	126	vir	n/a	Human other	ERR1713376	TRUE	745	Bacteria	Proteobacteria	Gammaproteobacteria	Pasteurellales	Pasteurellaceae	Pasteurella		Pasteurella	FALSE
312	MG35-203	MG35	HEARO	IRDALTSRRQLRRSRRNRKTRYRKSRFLNRTRPEGWLPPSLNSRVANILTWVNRLSSISQITAISQELVRFDTQQMEDAEISGIGYQQGTLFGYEIREFLLEKWNRTCAYCGEKDTQLEIEHINARSKGGSNRISNLCLACTSCNQKKGNQDIKDFLKGKPDLLKCILSQAKRPLADTAAVNATRWNLYYNLKKTGLPVEVGTGGRTKYNRTIRGLDKTHYWDAACVGASTPEQLITSEVKPLLIAAKGHGTRQQCRTDRFGFPSRYCKRTKFHKGFQTGDIVKAVVTSGKKIGTYVGRVATRATGSFNISTTDGLVQGISHKYCLPLHKKDGYSYIQ	338		n/a	Thermophilic	SRR4030111	TRUE	64178	Bacteria	Cyanobacteria		Oscillatoriales	Coleofasciculaceae	Coleofasciculus	Coleofasciculus chthonoplastes	Coleofasciculus chthonoplastes	FALSE
313	MG35-204	MG35	HEARO	KEKKARVVSRTPFTIRLNYDTPNITQDLILGIDPGRTNIGGAVVKEDGSCVFSAHLETRNKEVPLLMKKRAAFRRQHRTQDRRRKRQRRAIAAGTTVESNTVERLLPSYEKPVVCHYIRNKEARFNNRSRPAGWLTPTANHLLQTHINLIAKIAKVLPITKVVVELNRFAFMAMDNPNIRRWEYQQGPLCGLGSVEDAVYAQQDGHCLFCKKPIDHYHHVVPRRKNGSETLANRCGLCAKHHALVHTDKAWADKLVTRKEGMNKKYHALSVLNQIVPHLMEYLGDETLYDVYATDGRSTKGFRIAKNVPKEHYTDAYCIACSILDTDTKVSAPVEPFELKQFRRHDRQACHQQRVDRKYYLNGKQVATNRHKAIEQKSDSLQEFRESYGDTAVSQLAVK…	467	vir	n/a	Human stool	ERR321627	FALSE	0									FALSE
314	MG35-205	MG35	HEARO	KEKKARVVSRTPFTIRLNYDTPNITQDLILGIDPGRTNIGVAVVKEDGQCVFSAHLETRNKEVPLLMKKRAAFRRNHRTLDRRRKRQRRAIAAGTTVESNTIERLLPGYEKPVVCHYIRNKEARFNNRSRPAGWLTPTANHLLQTHINLIAKIAKFLPITKVVVELNRFAFMAMDNPNIRRWEYQQGSLYGLGSVEDAVYAQQDGHCLFCKEPIDHYHHVVPRHKGGSETLANRCGLCERHHALVHKDKAWAGKLVTQKEGMNKKYHALSVLNQIIPSLMEYLGDEMLYDVYATDGRSTKGFRIAKNVPKEHYTDAYCIACSILDTNIKVSAPVEPFELKQFRRHDRQACHQQRVDRKYYLDGKQVATNRHKAIEQKSNSLEEFRETYGDAAVSQLTVK…	467		n/a	Human stool	ERR321627	TRUE	31979	Bacteria	Firmicutes	Clostridia	Clostridiales	Clostridiaceae			Clostridiaceae	FALSE
315	MG35-206	MG35	HEARO	KGKGSKVLVATHKSRSRLLTFPRGDWSQGQRNKSRKGEGFEMTVFVLDRSGRPLMPCTEKRARLLLERGRACVHLVMPFTIRIVDLKAENCAFQALRVKLDPGSKATGIALVRETEGKGVAVVNLFELVHRGRQISEALTARRGHRRLRRSKLRYRPPRFNNRGNKQRGWLAPSLQHRVDTSMAWVSRIQRLAPVSAISTELVRFDMQAMENPEIEGMQYQQGTLAGYEVREYLLEKWKRTCAYCDAKDVPLQVEHIQPKAKGGSNRISNLALACPSCNSKKAALPIESFLSKQPERLKRIQVQAKRPLKDAAAVNSTRWALVNALKATGLPVETASGGQTKFNRSQFDIPKTHALDAACVGEVGSITDWQKPTLVIKAMGRGSYQRTRLDKFGCVRGY…	504		n/a	Human other	ERR1713401	FALSE	0									FALSE
316	MG35-207	MG35	HEARO	KIDPGSKTTGLALVNDESGAVVFAADLAHRGQQIKKGLDTRRGARRGRRQRKTHYRAPRWRNRRREQGWLPPSLLSRICNVVTWVERLRRLAPIQAISMELVRFDMQAMENPEISGLEYQQGTLAGYETREYLLEKWQRKCAYCGKEGVPLQVEHIVPRAKGGSNRVSNLTLACEPCNTKKGTLDLPAFLKKKPDVLKRIQAQAKASLKDAAAVNATRFALLERLKAVGLPIECGSGGRTKYNRVMRNLPKTHWLDAACVGASTPEVLQVAGVHPLLIEACGHGCRRMRNVNKIGLPCSAPKGPKKVQGFQTGDITRAIVTTGKKQGIYVGRVLVRATGSFDITTRRTRIAGLDVRFFSHLHRSDGYSYAKGEGYANP	378		n/a	Soil	SRR7042378	TRUE	1936993	Bacteria	Chloroflexi	Ktedonobacteria	Ktedonobacterales	Dictyobacteraceae	Dictyobacter	Dictyobacter aurantiacus	Dictyobacter aurantiacus	FALSE
317	MG35-208	MG35	HEARO	LALLLLERGRACVHLVMPFTIRIVDLKAENCAFQALRVKLDPGSKATGIALVRETEGKGVAVVNLFELVHRGRQISEALTARRGHRRLRRSKLRYRPPRFNNRGNKQRGWLAPSLQHRVDTSMAWVSRIQRLTPVSAISTELVRFDMQAMENPEIDGAQYQQGTLAGYEVREYLLEKWDRTCAYCGAKDVPLQIEHIHPKSKNGSDRINNLTLACQCCNQKKAALPVEMFLAKKPELLKRILAQAKRPLKDAAAVNSTRWALVNTLKTTGLVVETGTGGQTKFNRSQFDIPKTHALDAACVGEVGSITDWQKPTLAIKAMGRGSYQRTRLDKFGCVRGYLTRSKIIKGFQTGDMVKAEVTTGKKIGSYTGRVAVRATGSFNIQTSTGLVQGVSHRYCTV…	444		n/a	Human other	ERR1713405	TRUE	163359	Bacteria	Proteobacteria	Gammaproteobacteria	Acidiferrobacterales	Acidiferrobacteraceae	Acidiferrobacter	Acidiferrobacter thiooxydans	Acidiferrobacter thiooxydans	FALSE
318	MG35-209	MG35	HEARO	LRRSKLRYRPPRFDNRGNKQRGWLAPSLQHRVDTSMAWVSRIQRLAPVSAISIELVRFDMQAMENPEIEGIQYQQGTLAGYEVREYLFEKWKRTCAYCGAKDVPLQVEHIQPKAKGGSNRISNLALACQCCNQKKAALPVEMFLAKKPELLKRILAQAKRPLKDAAAVNSTRWALVNALKATGLPVETASGGQTKFNRSQFDIPKTHALDAACVGEVGSITDWQKPTLAIKATGRGSYQRTRLDKFGCVRGYLTRSKSIKGFQTGDMVKAEVTTGKKIGSYTGRVAVRATGSFNIQTSAGLVQGVSHRYCTVVQRGNGYGYSLVAKTDVRGTPP	334		n/a	Human other	ERR1726032	TRUE	216465	Bacteria	Proteobacteria	Betaproteobacteria	Burkholderiales	Comamonadaceae	Polaromonas	Polaromonas naphthalenivorans	Polaromonas naphthalenivorans	FALSE
319	MG35-210	MG35	HEARO	LRYRPAHFDNRTRKAGWLPPSVQHRLDTTFALVQKLKRRCPISAIVFEQVKFDMQKMQNPNIQGVEYQHGTLFQYEVREYLLEKHRHTCAYCGGESQDTILEVEHKHPRAQGVSNSIRNLVMACHTCNQTKGNRTLSEFLTVLKNTKLDKVRKVNITQILAGKVFRLKDATAVNACRHQLGKTLLTLSLPVSTGTGAQTKYNRMHYQLPKSHALDALMTGNMEKPIEAWNKPTLIVKAMGRGCYQRTRLNQYGFPRGYLQRKKTYFGFQTGDLVVSTVLKGKKIGTYIGRLAVRDSGYFNIQTPAGVIQGISHKTCRLIQRNTGYHYYFNQKIAN	335		n/a	Human other	ERR1713337	TRUE	1236	Bacteria	Proteobacteria	Gammaproteobacteria					Gammaproteobacteria	FALSE
320	MG35-211	MG35	HEARO	LTFPMGDSPPLKAVYGTRPVRAEGFEMGVFVLDKRGKPLMQCSEKRARLLLDRGRARIHKMLPFTIRVVDRLVEDSQLQPLEIKLDPGSKTTGVAVVRISVAVDAQTGEVQKHVHVLNLFELIHRSRQITEALIGRRGHRRLRRSKLRYRAPRFDNRGNQKKGWLAPSLQHRVDTSMAWVSRIQRLAPVSAISTELVRFDMQAMENPEIEGMQYQQGTLAGYEVREYLLEKWKRTCAYCDAKDVPLQVEHIQPKAKGGSNRISNLALACPSCNSKKAALPIESFLSKQPERLKRIQVQAKRPLKDAAAVNSTRWALVNALKATGLPVETASGGQTKFNRNKLGIPKTHALDAVCVGEVGSITDWQ	365		n/a	Human other	ERR1726033	TRUE	216465	Bacteria	Proteobacteria	Betaproteobacteria	Burkholderiales	Comamonadaceae	Polaromonas	Polaromonas naphthalenivorans	Polaromonas naphthalenivorans	FALSE
321	MG35-215	MG35	HEARO	MAKDPKRVATIRAQAKRPLRDAAAVNATRWKLLNALKATGLPVRTGSGGLTKCNRSRLAIPKTHALDAVCIGEVDQVEQWQKPTLAINATGRGSYQRTRLNRFGFPRGYLTRQKRIHGFQTGDRVKAMVTKGKKLGAYMGRVAVRASGSFNIQSAEGLVQGISHRYCTLIQRSDGYGYSLRSESN	185		n/a	Human other	ERR2592280	TRUE	90244	Bacteria	Proteobacteria	Betaproteobacteria	Burkholderiales	Alcaligenaceae	Oligella	Oligella ureolytica	Oligella ureolytica	FALSE
322	MG35-216	MG35	HEARO	MAKKPELLKRILAQAKRPLKDAAAVNSTRWALVNTLKTTGLVVETGTGGQTKFNRSQFDIPKTHALDAACVGEVGSITDWQKPTLAIKAMGRGSYQRTRLDKFGCVRGYLTRSKSIKGFQTGDMVKAIVLKGKKIGSYTGRVAVRATGSFNIQTSTGLVQGVSHRYCTVVQRGNGYGYSLVAKRT	185	unclassified	n/a	Human other	ERR1713410	FALSE	0									FALSE
323	MG35-217	MG35	HEARO	MAMVYVQNKDGKPLMPTTRYCYVRLLLKEKKARVVCTTPFTIQLNYDTPDITQDLILGIDPGRTNIGFAVVKEDGQCVFSAHLETRNKDVPLLMKKRAAFRRSHRTLDRRRKRQRRAMAAGTTVENETIERLLPCYKKPVVCHYIRNKEARFNNRKRPKGWLTPTANHLLQTHINLIAKVAKFLPITKVVVELNRFAFMAMDNPNVRRWEYQQGPLYGLGSVEDAVYAQQDGHCLFCKKPIDHYHHVVTRHKGGSETLANRCGLCAKHHDLVHKDKAWTEKLVTRKGGMNKKYHPLSLLNQIIPHLVEHIGSDPP	315		n/a	Human stool	SRR2251251, SRR2250311, SRR2250498, SRR2188754, SRR2188761, SRR2188765, SRR2188780, SRR2188840, SRR2188976, SRR2188985, SRR2188987, SRR2187423, SRR2187434, SRR2187443, SRR2187554, SRR2187575, SRR2187581, SRR2187582, SRR2187586	FALSE	0									FALSE
324	MG35-218	MG35	HEARO	MAMVYVQNKDGKPLMPTTRYCYVRLLLKEKKARVVSRTPFTIRLNYDTPDVTQDLILGIDPGRTNIGVAVVTEDGQCVFSAHLETRNKDVPLLMQKRADFRRQHRTLDRRRKRQRRAKAAGTTIAEGSVERLLPGYEKPVVCHYIRNKKARFNNRCRPQGWLTPTANHLLQTHINLIAKIAKFLPLTKVVVELNRFVFMAMDNPNIRRWEYQQGPLYGLGSVEDAVYAQQDGHCLFCETPIERYHHVIPRHKGGSETLVNRCGLCAKHHDLVHKDKAWADKLVTRKEGMNKKYHALSVLNQITPHLMEYLGEKTSYDVYATDGRSTKGFRIAKNVPKEHYTDAYCIACSILDTDIEVSSPVGFFEMKQFRRHDRQACHQQRVDRKYYLNGKKVATNRHK…	494		n/a	Human stool	ERR912016	FALSE	0									FALSE
325	MG35-219	MG35	HEARO	MAMVYVQNKDGKPLMPTTRYCYVRLLLKENKARVVSTTPFTIQLNYDTPDITQDLILGIDPGRTNIGVAVVKEDGQCVFSAHLETRNKDVPLLMQKRAGFRKQHRTLDRRRKRQRRAKVAGTTVEGETIERLLPGYEKPVVCHYIRNKEARFNNRSRPAGWLTPTANHLLQTHINLIAKVAKFLPITKVVVELNRFAFMAMDNPNIRRWEYQQGPLYGLGSVEDAVYAQQDGRCLFCKKPIDHYHHVVPRHKGGSETLANRCGLCREHHALVHTDKVWADKLVTRKEGVNKKYHALSVLNQIIPHLMEYLGSETRYDVYATDGRSTKGFRVAKNVPKEHYTDAYCIACSILDTDIEVSTPVEPFELKQFRRHDRQACHQQRVDRKYYLNGKQVATNRHK…	494		n/a	Human stool	ERR912195	FALSE	0									FALSE
326	MG35-220	MG35	HEARO	MARKLLNAGKAAVFRRFPFTIILKKEVEVTPKSITLKLDPGSKTTGIALKQGDKIIFGAELTHRGQAIKASLESRRSLRRSRR	83		HEARO	Fresh-water associated sediment	n/a	TRUE	268141	Bacteria	Cyanobacteria		Synechococcales	Leptolyngbyaceae	Phormidesmis	Phormidesmis priestleyi	Phormidesmis priestleyi	FALSE
327	MG35-221	MG35	HEARO	MARKLLTAGKAAIFRRFPCTIILKKAVTATIESITLKLDPGSKTTGIALLQGEKVIFGAELTHRGQTIKASLESRRSLRRGRRNRHTRYRQARFLNRTRKKGWLAPSLQHRVETTLTWVEKLRRLAPIGLIVQELVRFDLQQLENPEISAIEYHQGELQGYEVRQYLLNKWNRKCAYCDAENVPLQVEHIHPKSQGGSNRISNLCLACQKCNQKKGTQNIEQFLAKKPDILSRILTQSKRPLKDAAAVNSTRWTLFGRLKETGLPVLTGSGGLTKFNRSRLQLPKTHWLDAACVGQVEALELLTNKPLLIKATGHGTRQMCRTDKFGFPSRYVPRNKFVKGFQTGDIVKAIVISGKKIGEYVGRVAVRTTGSFNISASELVQGISHKYCKIVHKKDGYS…	402		HEARO	Fresh water	SRR7244339	TRUE	1151	Bacteria	Cyanobacteria		Oscillatoriales			Oscillatoriales cyanobacterium	Oscillatoriales cyanobacterium	FALSE
328	MG35-222	MG35	HEARO	MARKLLTAGKAAIFRRFPCTIILKKAVTATIESITLKLDPGSKTTGIALLQGEKVIFGAELTHRGQTIKASLESRRSLRRGRRNRHTRYRQARFLNRTRKKGWLAPSLQHRVETTLTWVEKLRRLAPIGLIVQELVRFDLQQLENPEISAIEYHQGELQGYEVRQYLLNKWNRKCAYCDAENVPLQVEHIHPKSQGGSNRISNLCLACQKCNQKKGTQNIEQFLAKKPDILSRILTQSKRPLKDAAAVNSTRWTLFGRLKETGLPVLTGSGGLTKFNRSRLQLPKTHWLDAACVGQVEALELLTNKPLLIKETGHGTRQMCRTDKFGFPSRYVPRNKFVKGFQTGDIVKAIVISGKKIGEYVGRVAVRTTGSFNISASELVQGISHKYCKIVHKKDGYS…	402		HEARO	Fresh water	SRR7244355	TRUE	1151	Bacteria	Cyanobacteria		Oscillatoriales			Oscillatoriales cyanobacterium	Oscillatoriales cyanobacterium	FALSE
329	MG35-224	MG35	HEARO	MAVCVLDRHSKALMPCSEKRARLLLERGRARVHRLMPFVIRLIDREVEECEFQPLRLKCDPGSRTTGMALVRIQEDGGTVVLHLFELKHRGRAISEALTGRRAKRRRRRNANLRYRAPRFLNRRRPPGWLAPSLQHRVDTTMVWVHRLQQWVLLTGISIELVRFDTQALDNPAIEGAEYQQGTLQGYEVREYLLEKWGRKCAYCDGAGMPLQIEHIHPKSQGGSHRISNLTLACAGCNLNKGPQDIRLFLAPHPQRLARILAQAKAPLQDAAAVNSTRWALFKALKGTGLPVETASGGRTKWNRSRFGIPKTHALDAVCVGSVAKVSLWQRPTLAIKATGRGAYQRTRLSGHGFPRGYLMGQKQVQGFQTGDRVRAIVLKGQRAGTYLGRVAVRRSGSF…	461	vir	HEARO	Soil	SRR1658343	FALSE	0									FALSE
330	MG35-225	MG35	HEARO	MAVFVFDKRGKPLMQCSEKRARLLLGRGRARIHKMLPFTIRVVDRLVEDSQLQPLEIKLDPGSKTTGVAVVRISVAVDAQTGEVQKHVHVLNLFELIHRSRQITEALIGRRGHRRLRRSKLRYRAPRFNNRGNQKKGWLPPSLQHLVDTSLEWVKRIEKLAPISGISTELVRFDMQAMENPEIEGMQYQQGTLAGYEVREYLLEKWKRTCAYCDAKDVPLQIEHIQPKAKGGSNRISNLALACPSCNSKKAALPIESFLSKQPERLKRIQVQAKRPLKDAAAVNSTRWALVNALKATGLPVETASGGQTKFNRSQFDIPKTHALDAACVGEVGSITDWQKPTLAIKAMGRGSYQRTRLDKFGCVRGYLTR	370		HEARO	Human other	ERR1713368	TRUE	216465	Bacteria	Proteobacteria	Betaproteobacteria	Burkholderiales	Comamonadaceae	Polaromonas	Polaromonas naphthalenivorans	Polaromonas naphthalenivorans	FALSE
331	MG35-226	MG35	HEARO	MAVFVIDRRQAPLMPCSEKRARLLLARGRARVHRLIPFTIRLIDREVAQSELQPLELKIDPGSKTSGLALVRNRNTVNAETGEITATAHVLNLFELIHRGVQISHALTARRQMRRRRRSANLRYRAPRFLNRKNKGKGWLAPSLQHRIDTTLSWVARLRNVAPITHLAQELVRFDMQQLENPEIAGVEYQQGELAGYEVREYLLEKWRRQCAYCDASTVPLQIDHIHPKARGGSNRVSNLTLACAPCNLRKAAQDVTQFLEKDPKRLAKIQAQAKRPLRDAAAVNATRWKLLNALKATGLTNRTGSGGLTKFNRSRLVIPKTHALDAACVGEVDFVEQWQKPTLEIKATGRGSYQRTRLTRFGFPRGYLTRQKRIHGFQTGDMVKAIVTKG	391		HEARO	Human other	ERR2592280	TRUE	90244	Bacteria	Proteobacteria	Betaproteobacteria	Burkholderiales	Alcaligenaceae	Oligella	Oligella ureolytica	Oligella ureolytica	FALSE
332	MG35-227	MG35	HEARO	MAVFVLDKRGKPLMPCSEKRARLLLDRGRARIHKMLPFTIRVVDRLVEDSQLQPLEIKLDPGSKTTGVAVARISVAVDAQTGEVQKRVHVLNLFDLIHRSRQITEALTGRRGHRRLRRSKLRYRAPRFDNRGNQKKGWLPPSLQHRVDTSMAWVSRIQRLAPVSAISTELVRFDMQAMENPEIEGMQYQQGTLAGYEVREYLLEKWDRTCAYCGAKDVPLQIEHIQPKAKGGSNRISNLALACQCCNQKKA	251		HEARO	Human other	ERR2592283	FALSE	0									FALSE
333	MG35-228	MG35	HEARO	MAVFVLDKRGKPMMQCSEKRARLLLDRGRARIHKMLPFTIRVVDRLVEDSQLQPLEIKLDPGSKTTGVAVVRISVAVDAQTGEVQKHVHVLNLFDLIHRSRQITEALIGRRGHRRLRRSKLRYRAPRFNNRGNQKKGWLPPSLQHLVNTSLEWVKRIEKLAPISGISTELVRFDMQAMENPKIEGMQYQQGTLAGYEVREYLLEKWKRTCAYCDAKDVPLQVEHIQPKAKGGSNRISNLALACPSCNSKKAALPIESFLSKQPERLKRIQVQAKRPLKDAAAVNSTRWALVNALKATWLPVETASGGKTKFNRNQLGIPKTHALDAVCVGNISTVTDWQKPTLSIKAMGRGSYQRTRLDKFGCVRGYMTRSKSIHGFQTGDMVKAIVLKGKKIGTYMGR…	472		HEARO	Human other	ERR1713353	TRUE	216465	Bacteria	Proteobacteria	Betaproteobacteria	Burkholderiales	Comamonadaceae	Polaromonas	Polaromonas naphthalenivorans	Polaromonas naphthalenivorans	FALSE
334	MG35-229	MG35	HEARO	MAVFVLDKRKRPLMPCSEKRARLLLE	26	unclassified	n/a	Thermophilic	SRR8863379	TRUE	458033	Bacteria	Acidobacteria	Blastocatellia			Chloracidobacterium	Chloracidobacterium thermophilum	Chloracidobacterium thermophilum	FALSE
335	MG35-230	MG35	HEARO	MAVFVLDKRKRPLMPCSEKRARLLLERGRARVHRLIPFTIRLVDRRVEDSVLQPVRLKLDPGSKTTGMALAREKETVDDSTGEIIRTLSVLMLLELTHRGHVIRDALTSRSGHRRFRRSKLRYRPARFNNRTKPKGWLAPSLQHRVDTVLSWVNRLTRWAPVTALSQELVRFDTQAMQNPEISGIEYQQGELLGYEVREYLLEKWGRKCAYCGAENTPLEIDHIHPRSKGGSNRVSNLTLACHACNKRKGSMDVKKFLAKNPERLRNILAQAKAPLRDAAAVNSTRWALFQRLKATGLPVEIGTGGRTKWNRRRLNVPKEHCLDAVCVGHVDLLENWKQPMLFVKATGRGSYQRTQLTKYGFPRGYFMRSKKAFGFQTGDMVRAVVTTGKKVGTYFGRV…	434	vir	HEARO	Thermophilic	SRR5248875	FALSE	0									FALSE
336	MG35-231	MG35	HEARO	MAVFVLDQAGHPLMPCTEKRARLLLERGRARVHRVVPFVIRLVDRRADSCQFQPLRVTIDPGSQITGLALVRETADHGRAVLNLFELVHRGRQISEALTARRSMRRRRRGNLRYRASRFLNRTRPTGWLAPSLQHRVDTPLSWVHKIRRWAPVSGLSSERVRFDMQQMENPEIAGVEYQRGTLAGYDLREYLLEKWDRTCAYCGAQHVPLNLDPIQAQARNGSNRASNFTLACLPCNQKKAERDIREFLAHNPNKLALILAQAKRPLKDAAAVNATRWALVNALRSTGLAVETGSGGRTKWNRSTLGIPKTHALDAACVGVVDSVSGWQRPTLTIKATGRGSYQRTRLDAFGFPRGDLMKNKSVKGFQTGDQVIATVPAGKKTGVHRGRVALRKTGRFN…	465		HEARO	Soil	n/a	TRUE	1860102	Bacteria	Proteobacteria	Betaproteobacteria			Candidatus Accumulibacter	Candidatus Accumulibacter aalborgensis	Candidatus Accumulibacter aalborgensis	FALSE
337	MG35-232	MG35	HEARO	MAVFVLDQAGHPLMPCTEKRARLLLERGRARVHRVVPFVIRLVDRRADSCQFQPLRVTIDPGSQITGLALVRETADHGRAVLNLFELVHRGRQISEALTARRSMRRRRRGNLRYRASRFLNRTRPTGWLAPSLQHRVDTTLSWVHKIRRWAPVSGLSSERVRFDMQQMEDPEIAGVEYQRGTLAGYDLREYLLEKWDRTCAYCGAQHVPLHLDPIQAQARNGSNRASNFTLACLPCNQKKAARDIREFLAHNPNKLALILAQAKRPLKDAAAVNATRWALVNALRSTGLAVETGSGGRTKWNRSTLGIPKTHALDAACVGVVDSVSGWQRPTLTIKATGRGSYQRTRLDAFGFRRGDLMKNKSVKGFQTGDQVIATVPAGKKTGVHRGRVAIRKTGRFN…	465		HEARO	Fresh-water associated sediment	n/a	TRUE	1860102	Bacteria	Proteobacteria	Betaproteobacteria			Candidatus Accumulibacter	Candidatus Accumulibacter aalborgensis	Candidatus Accumulibacter aalborgensis	FALSE
338	MG35-233	MG35	HEARO	MAVFVLDQAGHPLMPCTEKRARLLLERGRARVHRVVPFVIRLVDRRVDSCQFQPLRVTIDPGSQITGLALVRETADHGRAVLNLFELVHRGRQISEALTARRSMRRRRRGNLRYRASRLLNRTRPTGWLAPSLQHRVDTPLSWVHKIRRWAPVSGLSSERVRFDMQQMEDPEIAGVEYQRGTLAGYDLREYLLEKWDRTCAYCGAQHVPLNLDPIQAQARNGSNRASNFTLACLPCNQKKAARDIREFLAHNPNKLALILAQAKRPLKDAAAVNATRWALVNALRSTGLAVETGSGGRTKWNRSTLGIPKTHALDAACVGVVDSVSGWQRPTLTIKATGRGSYQRTRLDAFGFPRGDLMKNKSVKGFQTGDQVIATVPAGKKTGVHRGRVALRKTGRFN…	465		HEARO	Soil	n/a	TRUE	28216	Bacteria	Proteobacteria	Betaproteobacteria					Betaproteobacteria	FALSE
339	MG35-234	MG35	HEARO	MAVFVLDQHQKPLMPCSEKRARLLLARGRARVHRLIPFTIRVVDRRVAESALQPLALKIDPGSKTSGLALVRKSESVDVTTGEVTTTTHVLNLFELIHRGFQISKALTARRQMRRRRRSANLRYRAPRFLNRKNKGKGWLAPSLQHRIDTTLSWVTRISDVAPVTLLTQELVRFDMQQLENPEIAGVEYQQGELAGYEVREYLLEKWQRQCAYCDVSEVPLQIEHIHPKACGGSNRVSNLALACAPCNLKKAAQDIALFLAKDPKRLATIQAQAKRPLRDAAAVNATRWKLLNALKATGLTNRTGSGGLTKFNRSRLVIPKTHALDAACVGEVDSVEQWQKPTLVINATGRGSYQRTRLTRFGFPRGYLT	370		n/a	Human other	ERR1713376	TRUE	90244	Bacteria	Proteobacteria	Betaproteobacteria	Burkholderiales	Alcaligenaceae	Oligella	Oligella ureolytica	Oligella ureolytica	FALSE
340	MG35-235	MG35	HEARO	MAVFVLDRGGRPLMPCTEKRARLLLERGRACVHLVMPFTIRIVDLKAENCAFQALRVKLDPGSKATGIALVRETEGKGVAVVNLFELVHRGRQISEALTARRGHRRLRRSKLRYRPPRFDNRGNKQRGWLAPSLQHRVDTSMAWVSRIQRLAPVSAISTELVRFDMQALENPEIEGAQYQQGTLAGYEVREYLLEKWDRTCAYCGAKDVPLQVEHIQPKAKGGSNRISNLALACQCCNQ	239		HEARO	Human other	ERR1713332	TRUE	216465	Bacteria	Proteobacteria	Betaproteobacteria	Burkholderiales	Comamonadaceae	Polaromonas	Polaromonas naphthalenivorans	Polaromonas naphthalenivorans	FALSE
341	MG35-236	MG35	HEARO	MAVFVLDRHKKPLMPCSEKRARLLLERRRAVVHRCIPFTIRIKDRQVESCALQPLRLSFDPGSEKTGLALVRESQEADRIVGGSHRIRTVCFLLEIWHRAALIRKRLRQRKAFRRHRRARKTRYRAPRFLNRRRPAGWLPPSLEHLVATTITWVRRIRRWAPVSGLAMESNSFDVQKLENPDTTGTMYQRGTLNGYAVRKYLLDKWARRCAYCGTEGVPLEIDHIVPKSRGGSDRMSNLILACRNCNQAKGNLNVRAFMAHDQKRLARILAQARASLRDAAAVNSTCWRLMTTLAKTGLPVETSTGERTKWNRTRLGLPKTHALDAACVGQVDAIVAWRVPILNIRCTGRGSHQRTRLDRYGFPRGYLMRSKRVQGFQTGDLVKAVVLSGKNAAIHVGR…	447		HEARO	Thermophilic	SRR7905022	TRUE	2026887	Bacteria	Nitrospirae					Nitrospirae bacterium	Nitrospirae bacterium	TRUE
342	MG35-237	MG35	HEARO	MAVFVLDRHQKPLMPCSEKRARKLLARGRARVHRLMPFSIRLVDRCVNDSVLQPLKIKLDPGSKTTGMALVRESAVVDEETGELKAMVHVLNLFEIQHRGQQISETLTARRQMRRRRRGNLRYRAPQFLNRGNKKKGWIAPSLQHRVDTTLAWVNRLTGLAPVTGIAQELVRFDLQQMENPEISGIEYQQGTLAGYETREYLLNQWGRECAYCGARNTPLQIEHIHSKAQGGSDRVSNLTLACRPCNQQKGAQDLKVFLVKDPKRLARIQAQAKKPLKDAAAVNSTRWALFQALHATGLPVTTGSGGLTKFNRMRFGIPKTHALDAACVGFIAALSDWEKPTLVIKATGRG	351		HEARO	Fresh-water associated sediment	n/a	FALSE	0									FALSE
343	MG35-238	MG35	HEARO	MAVFVLDRHQKPLMPCSEKRARKLLARGRARVHRLMPFSIRLVDRCVNDSVLQPLKIKLDPGSKTTGMALVRESAVVDEETGELKAMVHVLNLFEIQHRGQQISETLTARRQMRRRRRGNLRYRAPQFLNRGNKKKGWIAPSLQHRVDTTLAWVNRLTGLAPVTGIAQELVRFDLQQMENPEISGIEYQQGTLAGYETREYLLNQWGRECAYCGARNTPLQIEHIHSKAQGGSDRVSNLTLACRPCNQQKGAQDLKVFLVKDPKRLARIQAQAKKPLKDAAAVNSTRWALFQALHATGLPVTTGSGGLTKFNRMRFGIPKTHALDAACVGFIAALSDWEKPTLVIKATGRGSYQRTRLNAFGFPRGYLTRQKRIKEFQTGDLIKADVTKGKKMGVYIGR…	457		HEARO	Fresh-water associated sediment	n/a	TRUE	2053538	Bacteria	Proteobacteria	Gammaproteobacteria		Candidatus Competibacteraceae		Candidatus Competibacteraceae bacterium	Candidatus Competibacteraceae bacterium	FALSE
344	MG35-239	MG35	HEARO	MAVFVLDRHQKPLMPCSEKRARMLLDRGRARVHRLMPFSIRLVDRCVNDSAL	52		HEARO	Fresh-water associated sediment	n/a	TRUE	2053538	Bacteria	Proteobacteria	Gammaproteobacteria		Candidatus Competibacteraceae		Candidatus Competibacteraceae bacterium	Candidatus Competibacteraceae bacterium	FALSE
345	MG35-240	MG35	HEARO	MAVFVLDRHQKPLMPCSEKRARMLLDRGRARVHRLMPFSIRLVDRCVNDSALQPIKIKLDPGSKTTGIALVRESETLDTETGDVTTTAHVLSLFELAHRGHQISEALTARRQMRRRRRGNLRDRKPRFLNRKNRGQGWIAPSLQHRVDTVGAWVQRFQRLAPITGIVQELVRFDLQQMENPEISGIEYQQGTLAGYETREYLLNKWDRECAYCGTQNVPLQIEHIQPKAHGGSRRIANL	239		HEARO	Fresh-water associated sediment	n/a	TRUE	1400860	Bacteria	Proteobacteria	Gammaproteobacteria		Candidatus Competibacteraceae	Candidatus Contendobacter	Candidatus Contendobacter odensis	Candidatus Contendobacter odensis	FALSE
346	MG35-241	MG35	HEARO	MAVFVLDRHQKPLMPCSEKRARMLLDRGRARVHRLMPFSIRLVDRCVNDSALQPIKIKLDPGSKTTGIALVRESETLDTETGDVTTTAQ	89		HEARO	Fresh-water associated sediment	n/a	TRUE	1400860	Bacteria	Proteobacteria	Gammaproteobacteria		Candidatus Competibacteraceae	Candidatus Contendobacter	Candidatus Contendobacter odensis	Candidatus Contendobacter odensis	FALSE
347	MG35-242	MG35	HEARO	MAVFVLDRRGTPLMPCSEKRARLLLDRGRARIHKMLPFTIRVVDRLV	47		HEARO	Human other	ERR1713382	TRUE	1805230	Bacteria	Chloroflexi	Ktedonobacteria	Ktedonobacterales	Ktedonobacteraceae	Ktedonobacter	Ktedonobacter sp. 13_1_40CM_4_52_4	Ktedonobacter sp. 13_1_40CM_4_52_4	FALSE
348	MG35-243	MG35	HEARO	MAVFVLDRRGTPLMPCTEKRARLLLERGRACVHLVMPFTIRIVDLKAENCAFQALRVKLDPGSKATGIALVRETEGKGVAVVNLFELVHRGRQISEALTARRGHRRLRRSKLRYRPPRFDNRGNQKKGWLPPSLQHRVDTSMAWVSRIQRLAPVSAISTELVRFDMQAMENPEIEGMQYQQGTLAGYEVREYLLEKWDRTCAYCGAKDVPLQIEHIHPKSKNGSDRISNLTLACQCCNQKKAALPVEMFLAKKPELLKRILAQAKCPLKDAAAVNSTRWALVNALKATGLPVETASGGQTKFNRNQLGIPKTHALDAACVGEVGSITDWQKPTLAIKAMGRGSYQRTRLDKF	352		HEARO	Human other	ERR2592282	TRUE	216465	Bacteria	Proteobacteria	Betaproteobacteria	Burkholderiales	Comamonadaceae	Polaromonas	Polaromonas naphthalenivorans	Polaromonas naphthalenivorans	FALSE
349	MG35-244	MG35	HEARO	MAVFVLDRRGTPLMPCTEKRARLLLERGRACVHLVMPFTIRIVDLKAENCAFQALRVKLDPGSKATGIALVRETEGKGVAVVNLFELVHRGRQISEALTARRGHRRLRRSKLRYRPPRFNNRGNKQRGWLAPSLQHRVDTSMAWVSRIQRLAPVSAISTELVRFDMQAMENPEIEGMQYQQGTLAGYEVREYLLEKWDRTCAYCGAKDVPLQVEHIQPKAKGGSNRISNLALACQCCNQKKAALPVEMFLAKKPELLKRILAQAKRPLKDAAAVNSTRWALVNALKATGLPVETASGGKTKFNRNQLGIPKTHALDAACVGEVGSITDWQKPTLAIKAMGRGSYQRTRLDKFGCVRGYLTRSKSIKGFQTGDMVKVEVTKGKKIGSYTGRVAVRATGSF…	463		HEARO	Human other	ERR1713355	FALSE	0									FALSE
350	MG35-245	MG35	HEARO	MAVFVLDRRKKPLMPCSEKRARLLLERGRARVHRLRETSRISVVQLL	47		HEARO	Thermophilic	SRR8554436	TRUE	2645676	Bacteria	Cyanobacteria		Oscillatoriales	Gomontiellaceae	Hormoscilla		Hormoscilla	FALSE
351	MG35-246	MG35	HEARO	MAVFVLDRRKKPLMPCSEKRARLLLERGRARVHRLVPFTIRLIDREQEDCALQPVRLKLDPGSKTTGMALVRESQQV	77		HEARO	Thermophilic	SRR8554436	TRUE	458033	Bacteria	Acidobacteria	Blastocatellia			Chloracidobacterium	Chloracidobacterium thermophilum	Chloracidobacterium thermophilum	FALSE
352	MG35-247	MG35	HEARO	MAVFVLDRRKKPLMPCSEKRARLLLERGRARVHRLVPFTIRLVDRRVEDSSLQQLRVKLDPGSKTTGIALVRDSKDVDAQTGQARKTAHVLFLAELHHRGHAIRDALRQRAAFRRRRRCANLRHRQPRFDNRTRRNGWLAPSLQHRVDTIMAWVRRLSRWAPISALSQELVRFDTQALQNPEISGIEYQQGTLAGCEVREYLLEKWGRKCAYCDAQDVPLEIDHIHPRSKGGSHRVSNLVIACRTCNQKKGNRDVAEFLACDPQRLARIEAQSKAPLRDASAVNSTRWALYAALKGTGLPVEVGTGGRTKFNRSRLGIPKTHALDAVCVGDVAAVRGWSVPTLGIQCAGRGSYQRTRLNRHGFPRGYLTRSKRHFGFQTGDMVRAVVTTRRKVVTYVGR…	506		HEARO	Thermophilic	SRR8554436	FALSE	0									FALSE
353	MG35-248	MG35	HEARO	MAVFVLDRRQAPLMPCSEKRARLLLARGRARVHRLIPFTIRLIDRAVAQSELQPLELKIDPGSKTSGLALVRNRDTVNAETGEITATAHVLNLFELIHRGAQISHALTARRQMRRRRRSANLRYRAPRFLNRKNKGKGWLAPSLQHRIDTTLSWVARIRNVAPVTLLTQELVRFDMQQLENPEIAGVQYQQGELRGYEVREYLLEKWGRQCAYCDVSNVPLQIEHIHPKACGGSNRVSNLALACAPCNLRKAAQDVTQFLEKDPKRLATIQAQAKRPLRDAAAVNATRWKLLNALKATGLTNRTGSGGLTKFNRSRLVIPKTHALDAVCVGEGDFVEQWQKPTLVIKATGRGSYQRTRLNRFGFPRGYLT	370		HEARO	Human other	ERR1726025	TRUE	90244	Bacteria	Proteobacteria	Betaproteobacteria	Burkholderiales	Alcaligenaceae	Oligella	Oligella ureolytica	Oligella ureolytica	FALSE
354	MG35-249	MG35	HEARO	MAVFVLDRSARPLMPCTEKRARLLLERGRARVHKVMPFTIRVVDLEAEDCEFQALRVKLDPGSKTTGIALVRETAEKNGVAVINLFELMHRGKQISEALTARRGHRRMRRSHLRYRAPRFLNRGNKKSGWLAPSLQHRVDTTLAWVNRLERLAPVSAISTELVRFDMQALENPDIEGAQYQQGTLAGYEVHEYLLENWGRTCASCGARHVPLHNEHLHRNSK	222		HEARO	Human other	ERR1713392	TRUE	216465	Bacteria	Proteobacteria	Betaproteobacteria	Burkholderiales	Comamonadaceae	Polaromonas	Polaromonas naphthalenivorans	Polaromonas naphthalenivorans	FALSE
355	MG35-250	MG35	HEARO	MAVFVLDRSGKPLMPCSEKRARKLLAAGRARVHRVMPFVIRIVDRRLQDSALQPLRVKIDPGSKTTGLALVREAESIDAASGEVRRELFVLNLFDLVHRGRQISEALTGRRTFRRRRRGANLRYRAPRFLNRGKGRGWLAPSLRHRIETTLAWVRRLQRWAPVTALSQELVRFDMQKMENAEIAGVEYQQGTLAGYELREYLLEKFNRSCCYCDAKDVPLNIEHIHPKAQGGTNRASNLAIACVPCNTKKGARSIEAFLAKDPARLARIRAQLKRPLKDAAAVNATRWALFEALKSKGLPVETGSGGLTKFNRTRLGVPKSHALDAACVGQVNAIHAWSRQTLQIKCTGRGSYQRTRLTQYGFARGYLMRTKSVKGFRTGDLVRASVTAGKKIGEYIGR…	480		HEARO	Human other	ERR1713394	TRUE	551760	Bacteria	Proteobacteria	Betaproteobacteria	Rhodocyclales	Rhodocyclaceae	Aromatoleum	Aromatoleum aromaticum	Aromatoleum aromaticum	FALSE
356	MG35-251	MG35	HEARO	MAVFVLDRSGKPLMPCSEKRARKLLAAGRARVHRVMPFVIRLVDRRLQDSALQPLRVKIDPGSKTTGLALVREAESIDAASGEVRRELFVLNLFDLVHRGRQISEALTGRRTFRRRRRGANLRYRAPRFLNRGKGRGWLAPSLRHRIETTLAWVRRLQRWAPVTALSQELVRFDMQKMENAEIAGVEYQQGTLAGYELREYLLEKFNRSCCYCDAKDVPLNIEHIHPKAQGGTNRASNLAIACVPCNTKKGARSIEAFLAKDPARLARIRAQLKRPLKDAAAVNAT	286		HEARO	Human other	ERR1713349	TRUE	1913989	Bacteria	Proteobacteria	Gammaproteobacteria				Gammaproteobacteria bacterium	Gammaproteobacteria bacterium	FALSE
357	MG35-252	MG35	HEARO	MAVFVLDRSGKPLMPCSEKRARLLLDRGRARVHRLVPLAIRLLDRRVADCTLQPLRLKLDPGSKTTGIALVRDTATVETTTGESGPGAVVCNLFELMHRGAAIRKALRQRAAFRRRRRSANLRYRAPRFLNRTRTESWLAPSLQHRVDTTLAWVERLRRLAPVTALASELVRFDLQQVQNPEISGVEYQQGTLRGYEVREYLLEKFERTCAYCDAQNVPFNVDHVRPQAGGGSDRVSNLALSCVPCNEAKDDSPVEMFLAHDPERLARIKQQLKTPLRDAAVVNATRWTLVRALRATGLPLETGSGGRTKWNRVRLGIPKTHALDAACVGAVEQVVDWSRPALTIKATGRGAYQRTLLTAHGFPRGYLMRQKRAHGFRTGDLVAATIPAGRHAGQHRGR…	475		HEARO	Soil	SRR7151668	FALSE	0									FALSE
358	MG35-253	MG35	HEARO	MAVFVLDRSGRPLMPCTEKRARLLLERGRACVHLVMPFTIRIVDLKAENCAFQALRVKLDPGSKATGIALVRETECKGVAVVNLFELVHRGRQISEALTARRGHRRLRRSKLRYRPPRFNNRGNQKKGWLPPSLQHRVDTSMAWVSRIQRLAPVSAISTELVRFDMQAMENPEIEGAQYQQGTLAGYEVREYLLEKWGRTCAYCGAKDVPLQIEHIHPKSKNGSDRINNLTLACQCCNQKKAALPVEMFLAKKPELLKRILAQAKRPLKDAAAVNSTRWALVNALKATRLPVE	293		HEARO	Human other	ERR1713368	TRUE	1581147	Bacteria	Proteobacteria	Betaproteobacteria	Burkholderiales	Alcaligenaceae	Oligella	Oligella sp. HMSC09E12	Oligella sp. HMSC09E12	FALSE
359	MG35-254	MG35	HEARO	MAVFVLDRSGRPLMPCTEKRARLLLERGRACVHLVMPFTIRIVDLKAENCAFQALRVKLDPGSKATGIALVRETEGKGVAVVNLFELVHRGRQISEALTARRGHRRLRRSKLRYRPPRFDNRGNKQRGWLAPSLQHRVDTSMAWVSRIQRLAPVSAISTELVRFDAQALENPEIEGAQYQQGTLAGYEVREYLLEKWDRTCAYCGAKDVPLQIEHIHPKSKNGSDRINNLTLACQCCNQKKAALPVEMFLAKKPKLLKRILAQAKRPLKDAAAVNSTRWALVNTLKTTGLVVETGTGGQTKFNRSQFDIPKTHALDAACVGEVGSITDWQKPTLAIKAMGRGSYQRTRLDKFGCVRGYLTRSKSIKGFQTGDMVKAEVTTGKKIGSYTGRVAVRATGSF…	440		n/a	Human other	ERR1713389	TRUE	216465	Bacteria	Proteobacteria	Betaproteobacteria	Burkholderiales	Comamonadaceae	Polaromonas	Polaromonas naphthalenivorans	Polaromonas naphthalenivorans	FALSE
360	MG35-255	MG35	HEARO	MAVFVLDRSGRPLMPCTEKRARLLLERGRACVHLVMPFTIRIVDLKAENCAFQALRVKLDPGSKATGIALVRETEGKGVAVVNLFELVHRGRQISEALTARRGHRRLRRSKLRYRPPRFDNRGNKQRGWLAPSLQHRVDTSMAWVSRIQRLAPVSAISTELVRFDAQALENPEIEGAQYQQGTLAGYEVREYLLEKWDRTCAYCGAKDVPLQVEHIQPKAKGGSNRIINLALACQCCNQKKAALPVEMFLAKKPELLKRILAQAKRPLKDAAAVNSTRWALVNALKATGLPVETASGGQTKFNRSQFDIPKTHALDAACVGEVGSITDWQKPTLSIKAMGRGSYQRTRLDKFGCVRGYLTRSKSIKGFQTGDMVKAEVTTGKKIGSYTGRVAVRATGSF…	463	unclassified	HEARO	Human other	ERR1725950	FALSE	0									FALSE
361	MG35-256	MG35	HEARO	MAVFVLDRSGRPLMPCTEKRARLLLERGRACVHLVMPFTIRIVDLKAENCAFQALRVKLDPGSKATGIALVRETEGKGVAVVNLFELVHRGRQISEALTARRGHRRLRRSKLRYRPPRFDNRGNQKKGWLPPSLQHRVDTSMAWVSRIQRLAPVSAISTELVRFDAQALENPEIEGAQYQQGTLAGYEVREYLLEKWDRTCAYCDAKDVPLQVEHIQPKAKGGSNRISNLALACQCCNQKKAALPVEMFLAKKPKLLKRILAQAKRPLKDAAAVNSTRWALVNALKATGLPVETASGGQTKFNRNQLGIPKTHALDAACVGEVGSITDWQKPTLAIKAMGRGSYQRTRLDKFGCVRGYMTRSKSIKGFQTGDMVKAEVTKGKKIGSYTGRVAVRATGSF…	458		HEARO	Human other	ERR1713345	TRUE	216465	Bacteria	Proteobacteria	Betaproteobacteria	Burkholderiales	Comamonadaceae	Polaromonas	Polaromonas naphthalenivorans	Polaromonas naphthalenivorans	FALSE
362	MG35-257	MG35	HEARO	MAVFVLDRSGRPLMPCTEKRARLLLERGRACVHLVMPFTIRIVDLKAENCAFQALRVKLDPGSKATGIALVRETEGKGVAVVNLFELVHRGRQISEALTARRGHRRLRRSKLRYRPPRFDNRGNQKKGWLPPSLQHRVDTSMAWVSRIQRLAPVSAISTELVRFDMQAMENPEIEGAQYQQGTLAGYEVREYLLEKWDRTCAYCGAKDVPLQVEHIQPKAKGGSNRISNLALACQCCNQKKAALPVEMFLAKKPKLLKRILAQAKRPLKDAAAVNSTRWALVNTLKTTGLVVETGTGGQTKFNRSQFDIPKTHALDAACVGEVGSITDWQKPTLAIKAMGRGSYQRTLLDKFGCVRGYLTRSKSIKGFQTGDMVKAEVTTGKKIGSYTGRVAVRATGSF…	884		HEARO	Human other	ERR1713362	FALSE	0									FALSE
363	MG35-258	MG35	HEARO	MAVFVLDRSGRPLMPCTEKRARLLLERGRACVHLVMPFTIRIVDLKAENCAFQALRVKLDPGSKATGIALVRETEGKGVAVVNLFELVHRGRQISEALTARRGHRRLRRSKLRYRPPRFDNRGSKQRGWLAHSLQHRVDTSMAWVSRIQRLAPVSAISTELVRFDMQAMENPEIEGMQYQQGTLAGYEVREYLLEKWDRTCAYCGAKDVPLQV	213		HEARO	Human other	ERR1713387	FALSE	0									FALSE
364	MG35-259	MG35	HEARO	MAVFVLDRSGRPLMPCTEKRARLLLERGRACVHLVMPFTIRIVDLKAENCAFQALRVKLDPGSKATGIALVRETEGKGVAVVNLFELVHRGRQISEALTARRGHRRLRRSKLRYRPPRFNNRGNKQRGWLAPSLQHRVDTSMAWVSRIQRLAPVSAISTELVRFDAQALENPKIEGAQYQQGTLAGYEVREYLLEKWDRTCAYCGAKDVPLQIEHIHPKSKNGSDRINNLTLACQCCNQKKAALPVEMFLAKKPELLKRILAQAKRPLKDAAAVNSTRWALVNTLKTTGLVVETGTGGQTKFNR	304		HEARO	Human other	ERR1726013	TRUE	216465	Bacteria	Proteobacteria	Betaproteobacteria	Burkholderiales	Comamonadaceae	Polaromonas	Polaromonas naphthalenivorans	Polaromonas naphthalenivorans	FALSE
365	MG35-260	MG35	HEARO	MAVFVLDRSGRPLMPCTEKRARLLLERGRACVHLVMPFTIRIVDLKAENCAFQALRVKLDPGSKATGIALVRETEGKGVAVVNLFELVHRGRQISEALTARRGNRRLRRSKLRYRPPRFNNLGNKQRGWLAPSLQHRVDTSMAWVSRIQRLAPVSAISTELVRFDMQAMENPEIEGMQYQQGTLAGYEVREYLLEKWDRTCAYCGAKDVPLQIEHIRPKSKNGSDRINNLTLACQCCNQKKAALSVEMFLAKKPELLKRILAQAKRPLKDAAAVNSTRWALVNTLKTTGLVVETGTGGQTKFNRSQFDIPKTHALDAACVGEVGSITDWQKPTLAIKAMGRGRYQRTRLDKFGCVRGYLIRSKSIKGFQTGDMVKAEVTTGKKIGSYTGRVAVRATGSF…	463		HEARO	Human other	ERR1713400	FALSE	0									FALSE
366	MG35-261	MG35	HEARO	MAVFVLDRSGRPLMPCTEKRARLLLERGRACVHMVMPFTIRIVDLKAENCAFQALRVKLDPGSKATGIALVRETEGKGVAVVNLFELVHRGRQISEALTARRGNRRLRRSKLRYRPPRFNNRGNKQRGWLAPSLQHRVDTSMAWVSRIQRLAPVSAISTELVRFDAQALENPEIEGAQYQQGTLAGYEVREYLLEKWDRTCAYCGAKDVPLQIEHIHPKSKNGSDRINNLTLACQCCNQKKAALPVEMFLAKKPELLKRILAQAKRPLKDAAAVNSTRWALVNTLKTTGLVVETGTGGQTKFNRSQFDIPKTHALDAACVGEVGSITDWQKPTLAIKAMGRGSYQRTRLDKFGCVRGYLTRSKSIKGFQTGDMVKAEVTTGKKIGSYTGRVAVRATGSF…	426		n/a	Human other	ERR1726015	TRUE	216465	Bacteria	Proteobacteria	Betaproteobacteria	Burkholderiales	Comamonadaceae	Polaromonas	Polaromonas naphthalenivorans	Polaromonas naphthalenivorans	FALSE
367	MG35-262	MG35	HEARO	MAVFVLDRSKHPLMPCSEKRARLLLERGRARVHRLVPFT	39		HEARO	Soil	SRR7151724	FALSE	0									FALSE
368	MG35-263	MG35	HEARO	MAVFVLDRSKHPLMPCSEKRARLLLERGRARVHRLVPFTIRLVDRRVETSVLQPLRLKLDPGSKVTGLAIVREAGDTHHVLHLTELHHRGASIRKALQQRKNYRRGRRSRNLRYRAPRFLNRRRADGWLAPSLQHRMVTTETWVKRYRSLAPIVALTVERVRFDLQQMVTPEISGVEYQQGTLAGYEVREYLLEKFGRQCVYCDRTDRPLQIEHLTPKGSGGSDRVSNLALACESCNAAKGNRTV	245		HEARO	Soil	SRR7151610	FALSE	0									FALSE
369	MG35-264	MG35	HEARO	MAVFVLDRSKHPLMPCSEKRARLLLERGRARVHRLVPFTIRLVDRRVETSVLQPLRLKLDPGSKVTGLAIVREAGDTHHVLHLTELHHRGASIRKALQQRKNYRRGRRSRNLRYRAPRFLNRRRADGWLAPSLQHRMVTTETWVKRYRSLAPIVALTVERVRFDLQQMVTPEISGVEYQQGTLAGYEVREYLLEKFGRQCVYCDRTDRPLQIEHLTPKGSGGSDRVSNLALACESCNAAKGNRTVEHYLAHDPIRRDRILRQAQQPLRDAAAVNATRWAIWEILTKTGLPVESTTGGRTKWNRSRLGIPKRDAFDAACA	319		n/a	Soil	SRR7151596	TRUE	1972460	Bacteria	Chloroflexi	Anaerolineae	Anaerolineales	Anaerolineaceae		Anaerolineaceae bacterium 4572_78	Anaerolineaceae bacterium 4572_78	FALSE
370	MG35-265	MG35	HEARO	MAVFVLDRSKHPLMPCSEKRARLLLERGRARVHRLVPFTIRLVDRRVETSVLQPLRLKLDPGSKVTGLAIVREAGDTHHVLHLTELHHRGASIRKALQQRKNYRRGRRSRNLRYRAPRFLNRRRADGWLAPSLQHRMVTTETWVKRYRSLAPIVALTVERVRFDLQQMVTPEISGVEYQQGTLAGYEVREYLLEKFGRQCVYCDRTDRPLQIEHLTPKGSGGSDRVSNLALACESCNAAKGNRTVEHYLAHDPIRRDRILRQAQQPVRDAAAVNGTRWAIWEILTKTGLPVECTTGGRTKWNRSRLGIPKRDAFDAACAGTVDQVLGWDRPIQRIDCLGRGSHQRTRVTKDGVPRGYLPRTQIRQGVRTGHQV	373		n/a	Soil	SRR7151593	TRUE	1972460	Bacteria	Chloroflexi	Anaerolineae	Anaerolineales	Anaerolineaceae		Anaerolineaceae bacterium 4572_78	Anaerolineaceae bacterium 4572_78	FALSE
371	MG35-266	MG35	HEARO	MAVFVLDRSKHPLMPCSEKRARLLLERGRARVHRLVPFTIRLVDRRVETSVLQPLRLKLDPGSKVTGVAVVREAGDTHHVLHLSELHHRGASIRKTLQQRKNYRRGRRTRNLRHRAPRFLNRRRPEGWLAPSLLHRVVTTETWVKRYRALAPIVALTVERVRFDMQQMVSPELSGLAYQQGTLAGYEVREYLLEKWGRTCVCCDRTDRPLQVEHLTPQGSGGSDRISNLALACQPCNEAKGNQTVEVYLISDPIRRDRILRQAQQPLRDAAAVNATRWAIWEMLTRTGLAVEATTGGRTKWNRARMGIPKRDAWDAACAGTVD	323		n/a	Soil	SRR7151596	TRUE	412449	Bacteria	Nitrospirae	Nitrospira	Nitrospirales	Nitrospiraceae	Leptospirillum	Leptospirillum ferrodiazotrophum	Leptospirillum ferrodiazotrophum	FALSE
372	MG35-267	MG35	HEARO	MAVFVLDRSKHPLMPCSEKRARLLLERGRARVHRLVPFTIRLVDRRVETSVLQPLRLKLDPGSKVTGVAVVREAGDTHHVLHLTELHHRGASIRKTLQQRKNYRRGRRTRNLRHRAPRFLNRRRPEGWLAPSLLHRVVTTETWVKRYRALAPIVALTVERVRFDMQLMVSPEISGIAYQQGTLAGYEVREYLLEKWGRTCVCCDRTDRPLQVEHLTPKGSGGSDRISNLALACQPCNEAKGNQTVEVYLISDPIRRDRI	259		HEARO	Soil	SRR7151594	FALSE	0									FALSE
373	MG35-268	MG35	HEARO	MAVFVLDRSKHPLMPCSEKRARLLLERGRARVHRLVPFTIRLVDRSVETSVLQPLRLKLDPGSKVTGLAIVREAGDTHHVLHLAEVHHRGAHIRKVLQQRAGYRRGRRSRNLRYRAPRFLNRRRPDGWLAPSLQHRMVTAETWVKRYRSLAPIVALTVERVRFDLQQMVTPEISGVEYQQGTLAGYEVREYLLEKWGRTCVYCDWTDRPLQVEHLIPKGSGGSDRVSNLALACESCNAAKGNQTVEAYLAHDPVRRDRILQQAQQPLRDAAAVNATRWAIWEMLTKTGLDVEATTGGRTKWNRSRLGIPKRDAWDAACAGTIEQVVGWDRPIQRIDCLGRGSHQRTRVTKDGFPRGYLPRTKMVRGFRTGDHVRATVPTGKKTGTWIGRVAVRTTGSFD…	466		n/a	Soil	SRR7151593	FALSE	0									FALSE
374	MG35-269	MG35	HEARO	MAVFVLDRSKHPLMPCSEKRARLLLERGRARVHRLVPFTIRLVDRSVETSVLQPLRLKLDPGSKVTGLAIVREAGDTHHVLHLAEVHHRGAHIRKVLQQRAGYRRGRRSRNLRYRAPRFLNRRRPDGWLAPSLQHRMVTTETWVKRYRSLAPIVALTVERVRFDLQQMVTPEISGVEYQQGTLAG	185		HEARO	Soil	SRR7151642	FALSE	0									FALSE
375	MG35-270	MG35	HEARO	MAVFVLDRSKHPLMPCSEKRARLLLERGRARVHRLVPFTIRLVDRSVETSVLQPLRLKLDPGSKVTGLAIVREAGDTHHVLHLAEVHHRGAHIRKVLQQRAGYRRGRRSRNLRYRAPRFLNRRRPDGWLAPSLQHRMVTTETWVKRYRSLAPIVALTVERVRFDLQQMVTPEISGVEYQQGTLAGYEVREYLLEKWGRTCVYCDWTDRPLQVEHLIPKGSGGSDRVSNLALACESCNAAKGNQTVEAYLAHDPVRRDRILQQAQQPLRDAAAVNATRWAIWEMLTKTGLDVEATTGGRTKWNRSRLGIPKRDAWDAACAGTIEQVVGWDRPIQRIDCLGRGSHQRTRVTKDGFPRGYLPRTKMVRGFRTGDHVRATVPTGKKTGTWIGRVAVRTTGSFD…	466		n/a	Soil	SRR7151610	FALSE	0									FALSE
376	MG35-271	MG35	HEARO	MAVFVLDRSKHPLMPCSEKRARLLLERGRARVHRLVPFTIRLVDRSVETSVLQPLRLKLDPGSKVTGLAIVREAGDTHHVLHLAEVHHRGAHIRKVLQQRAGYRRGRWSRNLRYRAPRFLNRRRPDGWLAPSLQHRMVTTETWVKRYRSLAPIVALTVERVRFDLQQMVTPEISGVEYQQGTLAGYEVREYLLEKFGRQCVYCDRTDRPLQIEHLTPKGSGGSDRVSNLALACESCNAAKGNRTVEHYLAHDPIRRDRILRQAQQPLRDAAAVN	274		HEARO	Soil	SRR7151609	FALSE	0									FALSE
377	MG35-272	MG35	HEARO	MAVFVLDRSKHPLMPCSEKRARLLLERGRARVHRLVPFTIRLVDRTVATSVLQPLRLKLDPGSKVTGLAIVREEGETHHVLHLAEVHHRGAPIRKALQQRAGYRRGRRSRKLRHRAPRFLNRRRDDGWLAPSLQHRVLTTQTWVKRYRALAPIVALTVERVRFDMQQMVTPEISGVEYQQGTLAGYEVREYLLEKWGRTCVYCDHTDRPLQVEHLTPTGSGGSDQVSNLALACESCNAAKGNQTVEVYLADDPVRRDRILRQAQQPLRDAAAVNATRWAIWEMLTRTGVPVEATTGGRTKWNRTRMGIPKRDAWDAACAGTVDQVLGWDRPIQRVDCLGRGSHQRTRVTKDGFPRGYLPRTKMVQGFRTGDHVRAIVETGAHRGTWTGRVAVRSTGSFN…	443		n/a	Soil	SRR7151598	FALSE	0									FALSE
378	MG35-273	MG35	HEARO	MAVFVLDTQGQALMPCTEKRARLLLARGRARVHRL	35		HEARO	Human other	ERR1713380	TRUE	80881	Bacteria	Proteobacteria	Betaproteobacteria	Burkholderiales	Comamonadaceae	Simplicispira	Simplicispira metamorpha	Simplicispira metamorpha	FALSE
379	MG35-274	MG35	HEARO	MAVFVLSKNKKPLMPCSEKRARILLSKKQAVVHQHHPFTIRLKKQTGNETQPI	53	mixed	HEARO	Human other	ERR1713345	FALSE	0									FALSE
380	MG35-275	MG35	HEARO	MAVFVLSKNKKPLMPCSEKRARILLSKKQAVVHQHYPFTIRLKKQTGNETQPIQLKIDPGSRYTGVALVMDLPTLMRALCLFEIQHRGHQISEALTQRRAFRRRRRNQLRYRPARFNNRTRKAGWLPPSVQHLLDTTFALVQKLKRRCPISAIVFEQVKFDMQKMQNPNIQGVEYQHGTLFQYEVREYLLEKHRHTCAYCGGESQDAILEVEHKHPRAQGGSNSIRNLVIACHTCNQTKGNRTLSEFLTVLKNTKLDKVRKVNIAQILAGKVFLLRDASAVNACRHQLGKTLLTLSLPVSTGTGAQTKYNRMHYQLPKSHALDALMTGNMEKPIEAWHKPTLIVKAMGRGCYKRTRLNQYGFPRGYLQRKKIYFGFQTGDLVVSTVLKGKKIGTYIGRL…	430	vir	HEARO	Human other	ERR1713385	TRUE	1926307	Bacteria	Firmicutes	Negativicutes	Veillonellales	Veillonellaceae	Veillonella	Veillonella sp.	Veillonella sp.	FALSE
381	MG35-276	MG35	HEARO	MAVFVVDKRKKPLMPCSEKRARLLLERGKAV	31		HEARO	Soil	SRR7042384	TRUE	68199	Bacteria	Actinobacteria	Actinobacteria	Streptomycetales	Streptomycetaceae	Streptomyces	Streptomyces flavochromogenes	Streptomyces flavochromogenes	FALSE
382	MG35-277	MG35	HEARO	MAVFVVDRHKKPLMPCSEKRARKLLARGRARVHRLMPFAIRLVDRTVNESVLQPAKIKLDPGSKTTGIAVVRESATADEETGEIHTTVHVLNLLELHHRGKQISESLTARRQLRRRRRGNLRYRKPRFLNRAKPKGWLAPSLQHRVDTIGAWVNRFQQLAPITGIDQELVRFDLQHLENPEISGIEYQQGTLAGYETREYLLNKWNRACAYCGAKNVPFQIDHIHPRAGGGSHRVSNLTLACQPCNQKKGAQEINIFLAKDPKRLARIQAQAKAPLKDAAA	281		HEARO	Human other	ERR2592340	FALSE	0									FALSE
383	MG35-278	MG35	HEARO	MAVFVVDRHKKPLMPCSEKRARKLLARGRARVHRLMPFAIRLVDRTVNESVLQPAKIKLDPGSKTTGIAVVRESATADEETGEIHTTVHVLNLLELHHRGKQISESLTARRQLRRRRRGNLRYRKPRFLNRAKPKGWLAPSLQHRVDTIGAWVNRFQQLAPITGIDQELVRFDLQHLENPEISGIEYQQGTLAGYETREYLLNKWNRACAYCGAKQIPLQIDHIHPRARGGSDRVSNLTLACGPCNQEKGSLLIAEYLKDHTDRLKRIQAQAQAPLKDAAAVNSTRWALFNTLKTMGLPVTTGSGGQTKFNRARLEIPKTHALDAACVGTMEAIRDWNRPTLLIKATGRGSYQRTRLNAYGFPRGYLTRQKRIKGFQTGDMVKAEVTKGKKTGSYLGRV…	455		HEARO	Human other	ERR1725969	TRUE	221280	Bacteria	Proteobacteria	Gammaproteobacteria		Candidatus Competibacteraceae	Candidatus Competibacter	Candidatus Competibacter phosphatis	Candidatus Competibacter phosphatis	FALSE
384	MG35-279	MG35	HEARO	MAVFVVDRRQAPLMPCSEKRARLLLAQGRARVHRLIPFTIRLIDREVVQSTLQPLELKIDPGSKTSGLALVRNNNTVNAETGKITATAHVLNLFELTHRGFQISHTLTARRQMRRRRRSANLRYRAPRFLNRKNKGKGWLAPSLQHRIDTTLSWVVRLRNVAPSTHLAQELVRFDMQQLENPEIAGVQYQQGELRGYEVREYLLEKWGRQCAYCDVSNVPLQIEHIH	227		HEARO	Human other	ERR2592280	TRUE	1041766	Bacteria	Verrucomicrobia				Methylacidimicrobium	Methylacidimicrobium cyclopophantes	Methylacidimicrobium cyclopophantes	FALSE
385	MG35-280	MG35	HEARO	MAVLVLDREDRLLMPCSEKRARLLFARGRARVHRVLPFVIRLVDRRADDCDFQPLRLKLDPGSKITGMVLVRQTGNDGIAVLNLFELIHRGRQISEALTARRNMRRRRRANLRYRAPRFLNRRMPAGWLPPSLQHLVDTTMAWIRRLYRWAPISALSTELVQFDMQAMEDPDIEGVEYQQGALAAYELREY	191		HEARO	Soil	SRR7525739	TRUE	1977087	Bacteria	Proteobacteria					Proteobacteria bacterium	Proteobacteria bacterium	FALSE
386	MG35-281	MG35	HEARO	MAVYVLDKSGKPLMPCSEKRARLLLVRGRARVHRLMPFAIRLTDRKQAESLLQPLAIKVDPGSRYTGMALVRQQAKCVSVLSLMELAHRGAAIRKALEQRAGYRRRRRSQNLRHREARFDNRSRPDGWLPPSLQHRVDTTLSWVQRLRRLAPVCEMAIERVKFDMQAMHNPEISGVEYQQGELAGYEVREYLLEKWGRCCAYCFAENTPLEVEHIQARSNGGSDRVSNLTLACHPCNQRKGNQPVELFLKGKPELLARIKANAKVPLRDAAAVNATRNTLFQALLATGLPVATGTGAQTKYNRRRLGIPKTHALDAVCVGEVDTVTGWQRPTLSIKATGRGEYQRTRLTAHGFPRGYLTRQKRHFGFQTGDQIIATVPSGKKAGVHKVRAAVRKSGSFN…	436		HEARO	Viral metagenome	n/a	TRUE	301	Bacteria	Proteobacteria	Gammaproteobacteria	Pseudomonadales	Pseudomonadaceae	Pseudomonas	Pseudomonas oleovorans	Pseudomonas oleovorans	FALSE
387	MG35-282	MG35	HEARO	MAVYVLDKSGMPLMPCSEKRARLLLECGRARIHRQLPFVIRLVDRRVNDSALQLLTLKLDPGSRITGLALIREQGQRVSVLSLLEMIHRGAAIRQAMQQRAAFRRRRRSANLRYRAPRFDNRTLPQGWLPPSLRHRPAITLGWVERMRNWTPISCLAVERVKFDMQAMQNPEISGVEYQQGELAGYEVREIEHIVARSNGGSDRVFNLTLACRPCNQRKGNQPVEVFLKRDPDRLSRIKARAKAPLRDAAEINATRNALFVDMLNTGLPVSTGTGAQTKYNRQRLGVPKTHALDAACVGEVKAIE	305		HEARO	Soil	SRR2090157	TRUE	136846	Bacteria	Proteobacteria	Gammaproteobacteria	Pseudomonadales	Pseudomonadaceae	Pseudomonas		Pseudomonas	FALSE
388	MG35-283	MG35	HEARO	MAVYVLDKSGMPLMPCSEKRARLLLECGRARIHRQLPFVIRLVDRRVNDSALQLLTLKLDPGSRITGLALIREQGQRVSVLSLLEMIHRGAAIRQAMQQRAAFRRRRRSANLRYRAPRFDNRTLPQGWLPPSLRHRPAITLGWVERMRNWTPISCLAVERVKFDMQAMQNPEISGVEYQQGELAGYEVREIEHIVARSNGGSDRVFNLTLACRPCNQRKGNQPVEVFLKRDPDRLSRIKARAKAPLRDAAEINATRNALFVDMLNTGLPVSTGTGAQTKYNRQRLGVPKTHALDAACVGEVKAIEHWQRPTLAIKATGRGGYQRTRLTAHGFPLGCLTRQKRHLGFQTGDQVRAFVPTGKKSGIHQGRFAVRQTGSFNIQTPDGLVLGIHYRHCALNQR…	425		HEARO	Soil	SRR2090161	TRUE	287	Bacteria	Proteobacteria	Gammaproteobacteria	Pseudomonadales	Pseudomonadaceae	Pseudomonas	Pseudomonas aeruginosa	Pseudomonas aeruginosa	FALSE
389	MG35-284	MG35	HEARO	MAVYVLDNTGKPLMPCSEKRARLLLERGRARVHRLAPLVIRLVDRRLADSAVQPLTLKLDPGSRFTGMALVRERQKRVSVLSLLELVHRGAAIRKALEQRAGFRRRRRSQNLRHRAPRFNNRTRPAGWLAPSLRHRLDTTLSWVARIRRWAPITALAVERVKFDPQAMQSPEISGLEYQQGELAGYTVREYLLEKWSRRCAYCAAENVPLEIEHIIPRSNGGSDRVSNLTLACRPCNQRKGNRPIDAFLKDQPELLARITARAKTPLHDAAAVNATRNALFSALLNTGLPVATGSGAQTKYNRRRLGIPKTHALDAVCVGEVEAVSGWQRPTLSIKATGRGEYQRTRLTAHGFPRGYLTRQKRHFGFQTGDQVKASVPGGKKAGIHRGRVAVRQSGSFN…	447	unclassified	HEARO	Viral metagenome	n/a	TRUE	287	Bacteria	Proteobacteria	Gammaproteobacteria	Pseudomonadales	Pseudomonadaceae	Pseudomonas	Pseudomonas aeruginosa	Pseudomonas aeruginosa	FALSE
390	MG35-285	MG35	HEARO	MAWVSRIQRLAPVSAISTELVRFDMQAMENPEIEGAQYQQGTLAGYEVREYLLEKWDRTCAYCGAKDVPLQIEHIHPKSKNGSDRINNLALACQCCNQKKAALPVEMFLAKKPKLLKRILAQAKRPLKDAAAVNSTRWALVNTLKTTGLVVETASGGQTKFNRNQLGIPKTHALDAVCVGEVGSITDWQKPTLAIKAMGRGSYQRTRLDKFGCVRGYLTRSKSSTGFQTGDMVKAEVTTGKKIGSYTGRVAIRATGSFNIQTSTGLVQGVSHRYCTVVQRGNGYGYSLVAKTDVRGTPPQHRDASHPALYLPGLKAEVSRAN	322		n/a	Human other	ERR1726016	TRUE	216465	Bacteria	Proteobacteria	Betaproteobacteria	Burkholderiales	Comamonadaceae	Polaromonas	Polaromonas naphthalenivorans	Polaromonas naphthalenivorans	FALSE
391	MG35-286	MG35	HEARO	MDMVYVLNKDGKPLMATTRGGRVRYLLKEKKARVVCTTPFTIQLNYDTPDITQDLILGIDPGRTNIGVAAVKEDGQCVFSAHLETRNKDVPLLMEKRAAFRRNHRNLDRRRKRQRRAKAAGTIVENETIERLLPGYEKPVVCHYVRNKEARFNNRCRPQGWLTPTANHLLQTHINLIAKIAKLLPVTKVVVELNRFAFMAMDNPNIRRWEYQQGPLYGLGSVEDAVYAQQDGHCLFCKKPIDHYHHVVPRNKNGSETLANRCGLCAKHHDLVHKDKAWTDKLVTRKEGMNKKYHALSVLNQIIPHLMEYLGSKTLYDVYATDGKSTKGFRIAKNVPKEHYTDAYCIACSILDTAIEVSAPTSPFKLKQFRRHDRQSCIRQMVDRKYLLDGKVVAANRHK…	489		n/a	Human stool	ERR912016	TRUE	1519439	Bacteria	Firmicutes	Clostridia	Clostridiales	Oscillospiraceae	Oscillibacter	Oscillibacter sp. ER4	Oscillibacter sp. ER4	FALSE
392	MG35-287	MG35	HEARO	MDMVYVLNKDGKPLMATTRGGRVRYLLKEKKARVVSSTPFTIQLNYDTPDITQDLILGIDPGRTNIGVAVVKEDGQCVFSAHLETRNKEVPLLMKKRAAFRRQHRTQDRRRKRQRRAIAAGTTVESNTIERLLPGYEKPIVCHHIRNKEARFNNRSRPAGWLTPTANHLLQTHINLIAKIAKVLPITKVVVELNRFAFMAMDNPNIRRWEYQQGSLYGLGSVEDAVYAQQDGHCLFCKKPIDHYHHVVPRHKGGSETLANRCGLCEKHHALVHKDKAWAEKLVTRKGGMNKKYHALSVLNQIIPFLMEYLGEETPYDVYATDGKSTKGFRIAKNVPKEHYTDAYCIACSILDADTKVSAPAEPFKLKQFRRHDRQSCIRQMVDRKYLLDGKVVATNRHK…	489	unclassified	n/a	Human stool	ERR912176	TRUE	459786	Bacteria	Firmicutes	Clostridia	Clostridiales	Oscillospiraceae	Oscillibacter		Oscillibacter	FALSE
393	MG35-288	MG35	HEARO	MEDSTLQPVRLKLDPGSKTTGMALVRESEEVYPDTGEVQRTAHVLKLADLQHRGHVIREALTQRASFRRRRRGANLRHRAPRFCNRTRPAGWLAPSLQHRADTTLAWVRRLQRWSPITALSQELVRFDMQLIQNPEISGVEYQHGTLQGYEVREYLLEKWHRTCAYCPATNVPLQVEHIVPRAKGGSHRVSNLTLACGPCNTAKGTQDVRAFLAQDPKRLARVLAQAKAPLRDAAAMKLFTQAEFDNLPVIDGVKQCPTGDYSSVRNFGERCVFGAESIFCRDSRFADS	289		n/a	Thermophilic	SRR5248875	TRUE	231048	Bacteria	Proteobacteria	Gammaproteobacteria	Chromatiales	Chromatiaceae	Allochromatium	Allochromatium palmeri	Allochromatium palmeri	FALSE
394	MG35-289	MG35	HEARO	MENADISGVEYQQGELQGYEVRQYVLERGGHTCSYCDAKDVALHLDHVLPRSRGGSNRVSNLVPACKPCNDAKSNRAVEDYLVDRPEVLRQVKAQLRSPLKDAAVMNATRFAIVDALRDFGLEVQMWSGGRTKWNRTNLGLPKDHWIDAACVGETGAAVRVPALRPLTITAMGRGHRRVHGNDRYGFPRGTARRAKRVAGFQTGDLVRLVCLGGKSAGIHTGRLSSIRTRGQFVLGKHDRPAREFTLLQRSDGYAYG	257		n/a	Soil	n/a	TRUE	383614	Bacteria	Cyanobacteria		Nostocales	Scytonemataceae	Brasilonema		Brasilonema	FALSE
395	MG35-290	MG35	HEARO	MGRVAVRASGSFNIQTGNGLVQGVSHRYCTVVQRGNGYGYSLVAKTDVRGTPPQ	54		n/a	Human other	ERR1713368	TRUE	482	Bacteria	Proteobacteria	Betaproteobacteria	Neisseriales	Neisseriaceae	Neisseria		Neisseria	FALSE
396	MG35-291	MG35	HEARO	MGYHDYPILTGILFIRESLTLACHDCNQKKGNQDVREFLATKPDLLNRILQQAKLPLKDAAAVNSTRWALFRALKETGLPVTDGTGGQTKFNRNRLGLPKSHWLDAACVGNVETLKVLTSKPLLIAAKGHGTRQMCGTNKYGFPTRHKSRVQIHKGFRTGDIVSATVTAGKKVGSYVGRVLCRASGS	187		n/a	Fresh-water associated sediment	n/a	TRUE	1151	Bacteria	Cyanobacteria		Oscillatoriales			Oscillatoriales cyanobacterium	Oscillatoriales cyanobacterium	FALSE
397	MG35-292	MG35	HEARO	MIPVEPKNTPTDASPVCSSVTDALNSTSRDLRQCAPEVLAGIFVEETVRRKASGESQIFVLDNRRIPLMPCRPARAWRLLKAGKASVFRRFPFTIILKRDVDPDPQPVEFKVDPGSRTTGIALVALFPNRGRVVLWAANLHHRGLKIKSAIDRRRALRRGRRARNTRYRAARA	173		HEARO	Soil	SRR7151665	FALSE	0									FALSE
398	MG35-293	MG35	HEARO	MIPVEPKNTPTDASPVCSSVTDALNSTSRDLRQCAPEVLAGIFVEETVRRKASGESQIFVLDNRRIPLMPCRPARAWRLLKAGKASVFRRFPFTIILKRDVDPDPQPVEFKVDPGSRTTGIALVALFPNRGRVVLWAANLHHRGLKIKSAIDRRRALRRGRRARNTRYRAARFDNRVRAKGWLPPSIQSRVDNVHSWYLKLLARVPISEAHIETVRFDMQKIQNPEISGVEYQQGELLGYEIREYLLEKFSRRCAYCGAKDVQLQIEHIKPKALGGTNRVSNLTLACEPCNLRKGKMPIEDFLRKKPDLLSKIKSRAQSPLTDAASVNASRYAIGDKIRSIGLPTCFWSGGRTKKNRVFQGYAKDHWIDAACVGESGVSVNIGSVKPISISAIGRGSRQ…	482	unclassified	HEARO	Soil	SRR7151609	FALSE	0									FALSE
399	MG35-294	MG35	HEARO	MLGLHKEHWLDAACVGESGANIVIPLGLQPLGIKAAGHGNRQMCATDAFGFPKRHRTNQKSFFGFQTGDMARASIPSGKKQGVHTGRVLVRATGSFDIHVLVKDFHPGNL	110		n/a	Soil	SRR7151539	TRUE	1973978	Bacteria	Proteobacteria	Deltaproteobacteria				Deltaproteobacteria bacterium CG17_big_fil_post_rev_8_21_14_2_50_51_6	Deltaproteobacteria bacterium CG17_big_fil_post_rev_8_21_14_2_50_51_6	FALSE
400	MG35-295	MG35	HEARO	MLGLHKEHWLDAACVGESGANIVIPLGLQPLGIKAAGHGNRQMCATDAFGFPKTHRTNQKSYYGFQTGDMARASIPSGKKQGVHTGRVLVRATGSFDIQTKAGRVAGISHKHCVAVHRKDGYTYQ	125		n/a	Soil	SRR7151710	TRUE	1783272	Bacteria							Bacteria	FALSE
401	MG35-296	MG35	HEARO	MLHQPQALSPTTKKRAATRLPTSRLNDLRAPGEVTITCASRRGRLRAHLRPKTPRVFVFSNTLKPLMPCRPARAQDLLAYGRAAVYRLQPFTIVLKDRAAGDVQPVEFKVDPGSKVTGLALVAEFEMRGRTVVWAANLAHRGHRVKASMTDRAMFRRGRRGRKTRYRAARFENRTRPTNWLAPSLQSRVLNVKNWYSRLLSRASISVAQVETSSFDTQLMENADISGVEYQQGELQGYEVRQYVLERGGHTCSYCDAKDVALHLDHVLPRSRGGSNRVSNLVPACKPCNDAKSNRAVEDYLVDRPEVLRQVKAQLRSPLKDAAVMNATRFAIVDALRDFGLEVQMWSGGRTKWNRTNLGLPKDHWIDAACVGETGAAVRVPALRPLTITAMGRGHRRVH…	476		HEARO	Soil	n/a	FALSE	0									FALSE
402	MG35-297	MG35	HEARO	MLKLLRLAPLTQIAVETVRFDTQKMQKPEISGVEYQQGELAGYELRAYLLEKVNALIVVPKMYRLKLST	69		n/a	Thermophilic	SRR6301447	TRUE	1003181	Bacteria	Proteobacteria	Gammaproteobacteria	Thiotrichales	Thiotrichaceae	Thiomargarita	Candidatus Thiomargarita nelsonii	Candidatus Thiomargarita nelsonii	FALSE
403	MG35-298	MG35	HEARO	MLKPNFVFVLDASKKPLTPCKPSMARRLLGLGKAAIFHRYPFTIILKKEVESTPEPITLKIDPGSKTTGFALLNSNKVVYGAELTHRGTVIKLSLELRRNLRRGRRNRHTRYRQARFLNRKRPEGWLAPSLQHRVETTLTWVEKFRKYAPIGNIVQELVRFDLQQMENPEISWIEYQQGHLQGYEVREYLLNKWERKCAYCSVENVPLQVEHIHPKAEGGSNRSSNLCLACEKCNLKKGTQDIEVFLKKKPEVLKTIKAQAKRPLKDAAAVNSTR	275		HEARO	Fresh-water associated sediment	n/a	TRUE	2234130	Bacteria	Cyanobacteria		Nostocales	Scytonemataceae	Brasilonema	Brasilonema sp. UFV-L1	Brasilonema sp. UFV-L1	FALSE
404	MG35-299	MG35	HEARO	MLKPNFVFVLDASKKPLTPCKPSMARRLLGLGKAAIFHRYPFTIILKKEVESTPEPITLKIDPGSKTTGFALLNSNKVVYGAELTHRGTVIKLSLELRRNLRRGRRNRHTRYRQARFLNRKRPEGWLAPSLQHRVETTLTWVEKFRKYAPIGNIVQELVRFDLQQMENPEISWIEYQQGHLQGYEVREYLLNKWERKCAYCSVENVPLQVEHIHPKAEGGSNRSSNLCLACEKCNLKKGTQDIEVFLKKKPEVLKTIKAQAKRPLKDAAAVNSTRWELFRRLEKTGLPVSVGSGGLTKFNRTRLELPKTHWLDAACVGEIESLKVLTDKPLLIKCNGHGTRQMYRTDKYGFPSRYVPRIKFVHGFQTGDIAKAVITTGKKLGTYTGRIAVRSTGSFNIS…	425		HEARO	Fresh-water associated sediment	n/a	TRUE	416001	Bacteria	Cyanobacteria		Synechococcales	Prochlorotrichaceae	Nodosilinea	Nodosilinea nodulosa	Nodosilinea nodulosa	FALSE
405	MG35-300	MG35	HEARO	MLLSQRKAAVFRPYPYRLILKEEVLNPDIEPLLIKIDPGAKTTGLALVNDRTGEVVWVAELQHRGFQLRDALTSRRQLRRSRRNRKTRYRKPRGLNRTRNTGWLPPSLNSRVANILTWVKRLSLLCQINAISQELVRFDTQQMANPEISGIAYQQGTLAGYEVREFLLFKWDRTCAYCGAKDTKLEVEHIQSRSKGGSNRVSNLCLACVPCNREKGNQDIKDFLKGKPDLLKQILAQAKRPLANAAAVNTTR	252		HEARO	Soil	n/a	TRUE	56110	Bacteria	Cyanobacteria		Oscillatoriales	Oscillatoriaceae	Oscillatoria	Oscillatoria acuminata	Oscillatoria acuminata	FALSE
406	MG35-302	MG35	HEARO	MLPVEIGSGGLTKFNRTRLQIPKSHALDAACVGQVDAIHAWSRPTLQIKCTGRGSYQRTRLTQYGFARGYLMRTKSVKGFRTGDLVRASVTSGKKIGEYLGRVAGRATGSFNIQTVDAVVQGISHKYCRIVHRGDGYGYAWSITPSSTGKNNFPVSSRLLTGRL	164		HEARO	Fresh-water associated sediment	n/a	FALSE	0									FALSE
407	MG35-303	MG35	HEARO	MLTRDSESRHGKPGKARYVDPKAEAGRRGASSASPSPTARSRQPGSGTKRARGDGLGPTFPRGAAGAANPDVSRPQGQVGGNAHVFVLDRKHHPLMPTTAARARELLKKRRAVVARLHPFTIRIKDRTGGAVQTVIVKIDPGSKTTGLAVARVAGDGEHALWLAEVGHRGLAIRRSLEQRRGYRHGRRSRNLRYRAPRIDNRTKPADWLPPSLQHRVDAVVHWADRLRRLCPVAGIVMEAVRFDTQLLADPDISGVEYQQGTLAGYEIREWVLEKWGRACVYCGAEGVPLQLDHVVARGRLGQGRPKDFVPSCGPCNQKKGMRLVEEFLAKKPALLAQILAGLEKPVRDAAAVNSTRVALHRALAATGLPVRTGSGGRTKWNRSRFGVPKTHALDALCA…	517		HEARO	Viral metagenome	n/a	FALSE	0									FALSE
408	MG35-304	MG35	HEARO	MLTRTGLAVEATTGGRTKWNRARMGIPKRDAWDAACAGTVDQILGWDRPIQRIDCLGRGSHQRTRVTKDGFPRGYLPRTKTVQGFRTGDHVRAIVPTGKKTGTWAGRVAVRTTGSFNIQTVAETVQGVSARWCVLLQRGDGYRYSQVGSEPLLAVRPSSRRLKATVSGPLAPDVTTHTLEGFE	183		n/a	Soil	SRR7151705	TRUE	1913989	Bacteria	Proteobacteria	Gammaproteobacteria				Gammaproteobacteria bacterium	Gammaproteobacteria bacterium	FALSE
409	MG35-305	MG35	HEARO	MNNNSVFVLDTNKKPCNPVHPAVARKLLTQGKAAVFRRYPFTIVLKEESKDEVKELRVKIDPGAKTTGLAIVSDTNVVWCAELEHRGFQVREKFNDRRTLRRSRGNRKTRYRKPRFLNRKRPKGWLPSSLMSRVFNIESWVKKLCRLAPITAIIQELVRLDTHKIINPEINGTEYQKGELFGYEVREYLLEKFNRTCVYCNTKEGPFNLDLFHPKSKGGSDRVSNLVLICVKCNQKKDNQLPADFLSDKPKLLAIIEKQRKQPLADAAAVNATRWKLKEVLENTGLPVET	290		HEARO	Thermophilic	SRR4030111	TRUE	363277	Bacteria	Chloroflexi	Ktedonobacteria	Ktedonobacterales	Ktedonobacteraceae	Ktedonobacter	Ktedonobacter racemifer	Ktedonobacter racemifer	FALSE
410	MG35-307	MG35	HEARO	MPCHPARAREMLRKGRAVVVRMYPFTIRIKDRVGGTMQPVSLKLDPGSKTTGVAVAREDEDKTEALWLGEITHRGAQIRKSLEQRGGYRRRRRNANLRHRAPRFNNRRTPEGRLMPSLRHRVDNVVSWTRRLMRWCPITRIAMELVRFDMQAMQNPEIRGVEYQRGALFGYEVREYLLEKWGRKCAYCGAEGVPLQVEHIQPKARGGSNRVSNLALACRPCNEQKGARPVEEFLRGKPEVLRRVLAQAKVSLKDAAAVNATRWTLWRALKATGLPLETGSGGRTKYNRCRLGVPKTHALDALCVGRVEAVSGWQIPTLAIRATGRGAYRRTQVTASGFPRGYLMRKKTVFGFRTGDMVVASVPTGKKAGIHRGRVAVRETGSFNIQTSAGVVQGIGHKR…	433		HEARO	Soil	SRR7151596	FALSE	0									FALSE
411	MG35-308	MG35	HEARO	MPCHPARARQMLREGRAVIHRTTPMVIRLKDRTDGDTQAVRLKFDPGSKTTGIALVRQTPSADLAVLNLMELAHRGHQISEALTARRQMRRRRRGSLRYRAPRFLNRGNKARGWVAPSLQHRVDTAVAWVHRLQRWTPIAAISSELVRFDMQALDNPDIEGAQYQQGTLAGYEVREYLLEKWGRACAYCGAKDTPLQIEHIQPKARGGSNRISNLTLACQCCNEAKAAQPIEAFLAKKPDVLRRILAQAKRPLKDAAAVNATRWALVNRLQATGLPVEMASGGRTKFNRSRLQVPKTHALDAACVGAFGSLLRWRQPTLHIKCTGRGSYQRTRLTKHGFPRGYLMRSKQVHGFQTGDLVKAQVPQGKKAGAYRGRVAVRATGSFNIQTGNGVVQGISYR…	418		HEARO	Human other	ERR1713367	TRUE	225991	Bacteria	Proteobacteria	Betaproteobacteria	Burkholderiales	Comamonadaceae	Comamonas	Comamonas aquatica	Comamonas aquatica	FALSE
412	MG35-309	MG35	HEARO	MPCRPARAQDLLACGRAAVYRLQPFTIVLKDRAAGDVQPVEFKVDPGSKVTGLALVAEFEKRGRTVVWAANLAHRGHRVKASMTDRAMFRRGRRGRKTRYRAARFENRTRPTNWLAPSLQSRVLNVKSWYSRLLSRASISVAQVETSSFDTQLMENADISGVEYQQGELQGYEVRLYVLERGGHTCSYCDAKDVALHLDHVLPRSRGGSNRVSNLVPACKPCNDAKSNRAVEDYLVDRPEVLRQVKAQLRSPLK	254		HEARO	Fresh-water associated sediment	n/a	TRUE	1882828	Bacteria	Proteobacteria	Betaproteobacteria	Burkholderiales	Comamonadaceae	Variovorax	Variovorax sp. YR216	Variovorax sp. YR216	FALSE
413	MG35-310	MG35	HEARO	MPCSEKRAQLLLRRRKAVVHKIAPFTIRLKERIGGVVQPVRIKLDPGSKTTGIALVREEETVSPDSGKIETTAHVLFLADLEHRGGRIRDRLTARRAFRRRRRGNLRYRKPRFDNRTRPDGWLAPSLQHRVDTTMAWVNRFRKLSPVTGISQELVRFDLQKIENPEIAGVEYQHGTLAGYEIREYL	186		HEARO	Thermophilic	SRR5248876	FALSE	0									FALSE
414	MG35-311	MG35	HEARO	MPCSEKRARLLLERGRARVHRLVPFTIRLIDREQEDCALQPVRLK	45		HEARO	Thermophilic	SRR8554436	FALSE	0									FALSE
415	MG35-312	MG35	HEARO	MPCSEKRARLMLQRGRARVARRFPFTIRLVDRLVADSAVQPVRIKIDPGSKTTGLAVVRDEGGNQGSAVLYLTELQHRGKQISEALTARRAMRRRRRGNLRYRPARFDNRTRPAGWLAPSLQHRVDTTASWVSRLRRLAPVSGIAMELVRFDMQLLENPDISGVGYQQGTLAGYELREFLLNKWDRACAYCGVVNVPLQIEHIHSKARGGSNRESNLTLACEPCNQEKGAQPVEVYLAKRPAVLARIKATAKRPLKDAAAVNATRWALFNRLKQTDLPVTTGSGGRTKWNRSRLGIPKTHGLDAACVGEVDALSGWDVSSLSIKATGRGSYCRTRLDKFGFPRGYLTRQKRIKGFQTGDIVQAVLSAGVHVGTWIGRVAVRATGSFNIQTASGVRQGIG…	440	unclassified	HEARO	Soil	SRR7151664	FALSE	0									FALSE
416	MG35-313	MG35	HEARO	MPCTEKRARLLLERGRACVHLVMPFTIRIVDLKAENCAFQALRVKLDPGSKATGIALVRETEGKGVAVVNLFELVHRGRQISEALTARRGHRRLRRSKLRYRAPRFDNRGNQKKAGYRQVCNTG	124		n/a	Human other	ERR1726016	TRUE	216465	Bacteria	Proteobacteria	Betaproteobacteria	Burkholderiales	Comamonadaceae	Polaromonas	Polaromonas naphthalenivorans	Polaromonas naphthalenivorans	FALSE
417	MG35-314	MG35	HEARO	MPCTEKRARLLLERGRACVHLVMPFTIRIVDLKAENCAFQALRVKLDPGSKATGIALVRETEGKGVAVVNLFELVHRGRQISEALTARRGHRRLRRSKLRYRPPRFDNRGNKQRGWLAPSLQHRVDTSMAWVSRIQRLAPVSAISTELVRFDMQAMENPEIEGMQYQQGTLAGYEVREYLLEKWGRTCAYCGAKDVPLQIEHIHPKSKNGSDRINNLTLACQCCNQKKAALPVEMFLAKKPELLKRILAQAKRPLKDAAAVNSTRWALVNPLKATGLPVETASGGKTKFNRNQLGIPKTHALDAACVGEVGSITDWQKPTLSIKAMGRGSYQRTRLDKFGCVRGYLTRSKSIKGFQTGDMVKAEVTKGKKIGSYTGRVAVRASGSFNIQTSAGLVQGVS…	422		HEARO	Human other	ERR2592264	FALSE	0									FALSE
418	MG35-315	MG35	HEARO	MPCTEKRARLLLERGRACVHLVMPFTIRIVDLKAENCAFQALRVKLDPGSKATGIALVRETEGKGVAVVNLFELVHRGRQISEALTARRGNRRLRRSKLRYRPPRFNNRGNKQRGWLAPSLQHRVDTSMAWVSRIQRLAPVSAISTELVRFDAQALENPEIEGAQYQQGTLAGYEVREYLLEKWDRTCAYCGAKDVPLQIEHIHPKSKNGSDRINNLTLACQCCNQKKAALPVEMFLAKKPELLERILAQAKRPLKDAAAVNSTRWALVNTLKTTGLVVETGTGGQTKFNRSQFDIPKTHALDAACVGEVGSITDWQKPTLAIKAMGRGSYQRTRLDKFGCVRGYLTRSKSIKGFQTGDMVKAEVTTGKKIGSYTGRVAVRATGSFNIQTSTGLVQGVS…	450		HEARO	Human other	ERR2592278	FALSE	0									FALSE
419	MG35-316	MG35	HEARO	MPCTEKRARLLLERGRACVHLVMPFTIRIVDLKAENCAFQALRVKLDPGSKATGIALVRETEGNGVAVVNLFELVHRGRQISEALTARRGHRRLRRSKLRYRPPRFDNRGNQKKGWLPPSLQHRVDTSMAWVSRIQRLAPVSAISTELVRFDMQAMENPEIEGMQYQQGTLAGYEVREYLLEKWKRTCAYCDAKDVPLQVEHIQPKAKGGSNRISNLALACPSCNS	226	unclassified	HEARO	Human other	ERR1713396	FALSE	0									FALSE
420	MG35-317	MG35	HEARO	MPCTPKRARKLLEAGRARVHQLIPFAIRLTDRVAQTSNFQPLKIKLDPGSKASGLAVCRVSEKTDGDGVVQPTMHILFLMELVHRGAAIKKSLQARAAMRGRRRGNLRYRAPRFNNRTKSKGWLPPSLQHRVDTLSSWVNRIGRLAPITHLAQELVRFDMQLMQNAEISGVAYQQGELAGYEVREYLLAKFNRTCAYCDATEVPLQIEHIQAKANAGSNRVSNLTLACKKCNQAKGSLDIRTFLAKDPARLARILKQVKAPLRDAAAVNATRWAVFNMLKQTGLPVETGSGGQTKYNRTRLGVIKTHALDAACVGQVGEVQGTHFNTLRVTCTGRGSRCKTRLDKYGFPRTYLTRTKTAFGFRTGDTVSAVVPKGKK	377		HEARO	Soil	SRR8475544	FALSE	0									FALSE
421	MG35-318	MG35	HEARO	MPEAVVKALITKIDPGSKYTGIVLVDNNDRVLFAAEIEHRGLFIKNKLDSRRVLRRGRRGRNTRYRQPRFLNRTRPDGWLPPSLQHRLLTTMTWIDKFRRYAEISKLAVERVKFDMQKMQNPGISGVEYQQGTLAGYEMREYLLEKWNRTCAYCGKQDIPLEIEHIHPKSKGGSNRISNLTLACRSCNEKKGNMLIEEFLKNKPDVLKIILAQAKAPLKDAAAVNATRNMLFKKLLNTGLLVETGTGAQTKFNRIGLKLPKEHWIDAACVGDSGCNVKVDSNLKPLKIKATGHGNRRMCSTNKYGFPIQHRTNKKFHFGFQTGDIVKAVVTKGKNIGIHIGKVMCRAKGNFDVQTLKGKIGASYKNCSILSRKDGYIYNT	380	vir	HEARO	Viral metagenome	n/a	FALSE	0									FALSE
422	MG35-319	MG35	HEARO	MPTSAVRARKLLGSGKAAVIRRFPFTIILKERSSGEVQSLRLKLDPGSKETGMAIVNETMKVVVFAAVLAHRGAAIKAKLDSRRATRRGRRNRSTRYRGPRFNNRRRPAGWLPPSLQHRVETIMTWVRRFSWLAPITAISQELVRFDLQKIENPEISGIEYQQGTLAGYEARQYLLQKWGHACAYCGVQNVPLEVEHIHPKAKGGTNRVSNLAIACKPCNTRKGCLDVAIFLKGKPDLLKKIEAQAKRPLKDATAVNATRWALYERLQATSLPVETGSGGRTKYNRTLLGLPKEHWIDAACVGESGASTNVPKGMMPLVARAAGHGNRQICATDAFGFPKRHRTSQKSFFGFQTGDMVCAIVPSGKKQGIHTGRLLVRATGSFDIQTAAGRVSGINHRH…	412		HEARO	Soil	SRR1658463	FALSE	0									FALSE
423	MG35-320	MG35	HEARO	MQHRVATIMTWVGRLSRIATITALSQELVRFDLQKIEKPEISGVDLAGYEARQYLLQKWGHACAYCGVQNVPLEVEHIHPKAKGGTNRVSNLCIACNPCNTKKGCSDIAVFWKDKPDLLRKIETQAKHPLKDATAVNATRWALFEKLKAIGLPFEVGSGGRYSNLIVQCWSSTKSTGSMPLVSGSLVPIS	190	unclassified	n/a	Soil	SRR7151560	TRUE	213422	Bacteria	Proteobacteria	Deltaproteobacteria	Desulfuromonadales	Geobacteraceae			Geobacteraceae	FALSE
424	MG35-321	MG35	HEARO	MQKVFVVDKNGRPLMPCSPTRCKQFKKEGRSRVYRLKPFTIQLIDVEGGETKDVEYKVDAGSKFTGLALVGNFEKQGNVLLWAANLQHRGQEIKNALESRRSLRRGRRNRKKRYRAARWRFRNGIKGGLAPSLMSRVNNITNWLKKLMKYVPVTKIVSELVRFDLQKLVNPEISSIEYQQGTLQGYEVKEYLLEKWGRQCVYCNKKDVPLQVEHIHPRAKGGTNRIGNLTISCAKCNEKKSARSIGDFLSGKPTLLKKIKAQMGKPLKDATAVNTTRWRLKEELESFGLPLELSSGGRTKFNRLQQGYKKDHWLDAACTGSSGESVSLNRIKPLQIKAMGRGSRQVMKTDKYGFPRGSAGTVKRVNGFQTGDLVKLDQPKGKYAGTWIGRLVGVRSRGI…	428	vir	n/a	Viral metagenome	n/a	FALSE	0									FALSE
425	MG35-322	MG35	HEARO	MQNYVFVLDTNKQPLNPVTPKRARELLTKQKASVFRMYPFTIILKHAVPNPASKILTIKLDPGSKVTGIAVLDGENVIWVAELEHRGWQIKDSLLTRRSLRRNRRNRKTRYRQAKFNNRKRKEGWLAPSLMHRVLTIETWVKRLCRYAPITSIAMELVKFDTQKLQNPEIDGVEYQQGELAGYEVREYLLEKWGRKCVYCDKQDVPLQIEHIHPRSKGGSNRVSNLTLSCEQCNIKKGTKFIDEFLKKDGARLEKIKHQAKQPLKDAATVNATRWTLFRILKNILPTTTGTGGQTKYNRTRLELPKHHWVDAACVGKVEKLNILTTHPLRIKCTGWGTRQMCGTNKYGFPIRHRERKQVHFGFRTGDIAKAVVTSGKKVGQYVGRVLCRKTGNFDIATK…	424		HEARO	Thermophilic	SRR5581334	TRUE	1190	Bacteria	Cyanobacteria		Nostocales	Hapalosiphonaceae	Fischerella		Fischerella	FALSE
426	MG35-324	MG35	HEARO	MQQMVTPEISGVEYQQGTLAGYEVREYLLEKWGRTCVYCDHTDRPLQVEHLTPTGSGGSDQVSNLALACESCNAAKGNQTVEVYLADDPVRRDRILRQAQQPLRDAAAVNATRWAIWEMLTRTGVPVEATTGGRTKWNRTRMGIPKRDAWDAACAGTVDQVLGWDRPIQRVDCLGRGSHQRTRVTKDGFPRGYLPRTKMVQGFRTGDHVRAIVETGAHRGTWTGRVAVRSTGSFNIQTGAATIQGIAARWCVLLQRGDGYRYSLALPRTEHAIRPSSVA	279		n/a	Soil	SRR7151593	FALSE	0									FALSE
427	MG35-325	MG35	HEARO	MQRAFVLSKTKKPLMPCHPARARELLKKKKAKVYRLKAFTIILTEREDGETQEVELKVDPGSKTSGMALVATCKRGK	77		HEARO	Thermophilic	SRR7905023	FALSE	0									FALSE
428	MG35-326	MG35	HEARO	MQRVFVLDAKGEPLMPCRPTRARRLLKAGRAAVFKRYPFTIVLKAREGGETQGTQLKIDPGARTTGLALVADFKRGKRVVWAAELSHRGQAIKQALEKRRASRRSRRARHTRYRPARFNNRRRPESWLPPSLRSRVENVLTWVKRLGKATP	151		HEARO	Fresh-water associated sediment	n/a	FALSE	0									FALSE
429	MG35-327	MG35	HEARO	MQTKGKGSKVFVAARKSRSRLLTFPRGDLPKGLRHQARKGRRICMAVFVLDRSGRPLMPCTEKRVLMAVQKRV	73		HEARO	Human other	ERR1713349	TRUE	2015566	Bacteria	Proteobacteria	Betaproteobacteria	Burkholderiales			Burkholderiales bacterium PBB4	Burkholderiales bacterium PBB4	FALSE
430	MG35-328	MG35	HEARO	MQTKGKGSKVLVAIYKDRSRLLTFPRGDSPPLKAVYATSPVREKGFMAVFVLDKRGKPLMQCSEKRARLLLDRDRARIHKMLPFTIRVVDRLVEDSQLQPLEIKLDPGSKTTGVAVVRISVAVDAQTGEVQKRVHVLNLFELIHRSRQITEAIMGRRGHRRLRRSKLRYRAPRFDNRGNQKKGWLPPSLQHLVDTSLEWVKRIEKLAPISGISTELVRFDMQAMENPEIEGMQYQQGTLAGYEVREYLLEKWDRTCAYCGAKDVPLQIEHIHPKSKNGSDRINNLTLACQCCNQKKAALPVEMFLAKKPKLLKRILAQAKRPLKDAAAVNSTRWALVN	338		HEARO	Human other	ERR2592337	TRUE	163359	Bacteria	Proteobacteria	Gammaproteobacteria	Acidiferrobacterales	Acidiferrobacteraceae	Acidiferrobacter	Acidiferrobacter thiooxydans	Acidiferrobacter thiooxydans	FALSE
431	MG35-329	MG35	HEARO	MQTKGKGSKVLVATRKSRSRLLTFPRGDSPPLKAVDVTRPVREKVFMAVFVLDKRGKPLMPCSEKRARLLLDRGRARIHKMLPFTIRVVDRLVEDSQLQPLEIKLDPGSKTTGVAVVRISVAVDAQTGEVQKHVHVLNLFDLIHRSRQITEALIGRRGHRRLRRSKLRYRAPRFNNRGNQKKGWLPPSLQHLVDTSLEWVKRIEKLAPISGISTELVRFDMQAMENPEIEGIQYQQGTLAGYEVREYLLEKWKRTCAYCDAKDVPLQVEHIQPKAKGGSNRISNLALACPSCNSKKAALPIESFLSKQPERLKRIQV	317		HEARO	Human other	ERR1713397	TRUE	216465	Bacteria	Proteobacteria	Betaproteobacteria	Burkholderiales	Comamonadaceae	Polaromonas	Polaromonas naphthalenivorans	Polaromonas naphthalenivorans	FALSE
432	MG35-330	MG35	HEARO	MQTKGKGSKVLVATRKSRSRLLTFPRGDWSQGQRNKSRKGERFEMAVFVLDRSGRPLMPCTEKRARLLLERGRACVHLVMPFTIRIVDLKAENCAFQALRVKLDPGSKATGIALVRETEGKGVAVVNLFELVHRGRQISEALTARRGHRRLRRSKLRYRPPRFDNRGNKQRGWLAPSLQHRVDTSMAWVSRIQRLAPVSAISTELVRFDAQALENPEIEGAQYQQGTLAGYEVREYLLEKWDRTCAYCGAKNVPLQVEHIRPKAK	265		HEARO	Human other	ERR1713337	FALSE	0									FALSE
433	MG35-331	MG35	HEARO	MQTKGKGSKVLVATRKSRSRLLTFPRGDWSQGQRNKSRKGERFEMAVFVLDRSGRPLMPCTEKRARLLLERGRACVHLVMPFTIRIVDLKAENCAFQALRVKLDPGSKATGIALVRETEGKGVAVVNLFELVHRGRQISEALTARRGHRRLRRSLLRYRPPRFDNRGNKQRGWLAPSLQHRVDTSMAWVSRIQRLAPVSAISTELVRFDMQAMENPEIEGMQYQQGTLAGYEVREYLLEKWDRTCAYCGAKDVPLQIEHIHPKSKNGSNRISNLALACQCCNQKKAALPVEMFLAKKPKLLKRILAQAKRPLKDAAAVNSTRWALVNALKATGLPVETASGGQTKFNRSQFDIPKTHALDAACVGEVGSITDWQKPTLAIKAMGRGSYQRTRLDKFGCV…	507		HEARO	Human other	ERR1725944	FALSE	0									FALSE
434	MG35-332	MG35	HEARO	MRSQFLALSFAIKQTYRVEVSVVNPKSFRNIAKANITRKETQALSKVFVLDTNKQPLNPIHSGRARMLLSQEKSAVFRRYPFTVILNKEVVNPKVESLRVKIDPGAKTTGLGLVNDSTGEVVWAAQLQHRGFQIRDALTSRRQLRRSRRNRKTRYRKSRFLNRTRPEGWLPPSLNSRVANILTWVNRLSSISQITAISQELVRFDTQQMEDAEISGIGYQQGTLFGYEIREFLLEKWNRTCAYCGEKDTQLEIEHINARSKGGSNRISNLCLACTSCNQKKGNQDIKDFLKGKPDLLKCILSQAKRPLADTAAVNATRWNLYYNLKKTGLPVEVGTGGRTKYNRTIRGLDKTHYWDAACVGASTPEQLITSEVKPLLIAAKGHGTRQQCRTDRFGFPSR…	471		HEARO	Thermophilic	SRR4030107	TRUE	64178	Bacteria	Cyanobacteria		Oscillatoriales	Coleofasciculaceae	Coleofasciculus	Coleofasciculus chthonoplastes	Coleofasciculus chthonoplastes	FALSE
435	MG35-333	MG35	HEARO	MRSQFLALSFAIKQTYRVEVSVVNPKSFRNIAKANITRKETQALSKVFVLDTNKQPLNPIHSGRARMLLSQGKAAVFRRYPFTVILNKEVVNPKVESLRVKIDPGAKTTGLGLVNDSTGEVVWAAQLQHRGFQIRDALTSRRQLRRSRRNRKTRYRKSRFLNRTRPEGWLPPSLNSRVA	179		HEARO	Thermophilic	SRR4030111	TRUE	64178	Bacteria	Cyanobacteria		Oscillatoriales	Coleofasciculaceae	Coleofasciculus	Coleofasciculus chthonoplastes	Coleofasciculus chthonoplastes	FALSE
436	MG35-334	MG35	HEARO	MRSQFLALSFAIKQTYRVEVSVVNPKSFRNIAKANITRKETQALSKVFVLDTNKQPLNPIHSGRARMLLSQGKAAVFRRYPFTVILNKEVVNPKVESLRVKIDPGAKTTGLGLVNDSTGEVVWAAQLQHRGFQIRDALTSRRQLRRSRRNRKTRYRKSRFLNRTRPEGWLPPSLNSRVANILTWVNRLSSISQITAISQELVRFDTQQMEDAEISGIGYQQGTLFG	226		HEARO	Thermophilic	SRR5641139	TRUE	118168	Bacteria	Cyanobacteria		Oscillatoriales	Coleofasciculaceae	Coleofasciculus	Coleofasciculus chthonoplastes	Coleofasciculus chthonoplastes	FALSE
437	MG35-335	MG35	HEARO	MRSQFLALSFAIKQTYRVEVSVVNPKSFRNIAKANITRKETQALSKVFVLDTNKQPLNPIHSGRARMLLSQGKAAVFRRYPFTVILNKEVVNPKVESLRVKIDPGAKTTGLGLVNDSTGEVVWAAQLQHRGFQIRDALTSRRQLRRSRRNRKTRYRKSRFLNRTRPEGWLPPSLNSRVANILTWVNRLSSISQITAISQELVRFDTQQMEDAEISGIGYQQGTLFGYEIREFLLEKWNRTCAYCGEKDTQLEIEHINARSKGGSNRISNLCLACTSCNQKKGNQDIKDFLKGKPDLLKCILSQAKRPLADTAAVNATRWNLYYNLKKTGLPVEVGTGGRTKYNRTIRGLDKTHYWDAACVGASTPEQLITSEVKPLLIAAKGHGTRQQCRTDRFGFPSR…	471		HEARO	Thermophilic	SRR4030105	TRUE	64178	Bacteria	Cyanobacteria		Oscillatoriales	Coleofasciculaceae	Coleofasciculus	Coleofasciculus chthonoplastes	Coleofasciculus chthonoplastes	FALSE
438	MG35-336	MG35	HEARO	MRVFVLDKHGDPLMPCSPARAREMLKQGRARVHRIYPFAIRLTDRAGGDEQPVRIKIDPGSQFTGMALVREETESSHVLSLFELRHRGRQISEALTARRRMRRARRGRKTRYRAPRFLNRRRAPGWIAPSLQHRVDTTIAWVARLRKLSPVVGIVQELVRFDMQAMESPGIEGAQYQRGELAGYEVREYLLEKWGRQCAYCDIQDVPMQIEHIVPLASGGSNRVSNLTLACGPCNQKKAALPLELFLKKDLARAARIKAQCKRPLKDAAVVNSTRWVLFNTLKATGLPVEVASGGRTKFNRTALGVPKSHALDAACVGEVKAISGWDRQTLAIKCVGRGAYQRTRLNAGGGVRGYLMRQKRVHGFATGDMVRAVIASGKNAGTHSGRVAVRKTGSFAIA…	430		n/a	Human other	ERR1713365	TRUE	163359	Bacteria	Proteobacteria	Gammaproteobacteria	Acidiferrobacterales	Acidiferrobacteraceae	Acidiferrobacter	Acidiferrobacter thiooxydans	Acidiferrobacter thiooxydans	FALSE
439	MG35-337	MG35	HEARO	MSKTNYVLVVDTNKHPLSPCKPGVARSLLKAGKAAVFRRYTFTIILKKEVEGDILKSQIKIDPGSKTTGLALVQNGVVIWAAELQHRGQLIKQSLDNRRSLRRNRRNRKTRYRQPRFLNRVKSKPKGWLAPSLMHRVENVSTWVNKLIKFSAVDSVMMELVRFDTQKMTNPDVSGVQYQQGELTGYEVREYLLEKFDRTCVYCQAKNVPLEVEHIQPKSKGGSNRISNLTLACRPCNQSKGNQDIQDFLSGKPSLLKRILNQTKQPLKDAAAVNSTRWKLKESLELTGLPVFTGNGALTKYNRCRLGLPKTHWLDAASVGEIDNLVIATHQPLLIKSFGFGSRQMCRTDKYGFPTRHCSRQKVHFGFTTGDIVKADIPKGKYAGKYTARVTVRSTGSFA…	487		HEARO	Fresh-water associated sediment	n/a	TRUE	1671698	Bacteria	Cyanobacteria		Oscillatoriales	Microcoleaceae	Hydrocoleum	Hydrocoleum sp. CS-953	Hydrocoleum sp. CS-953	FALSE
440	MG35-338	MG35	HEARO	MSKVFVLDTNKQPLNPIHPGRARMLLSQRKAAVFRRYPLTLILKEEVLNPDIEPLRIKIDPGAKTTGLALVNDSTGEVVWIAELQHRGFQIRDALTSRRQLRKSRRSRKTRYRKPRGLNRTRPTGWLPPSLNSRVANILTWVKRLSSLCQINAISQELVRFDTQQMENPEISGIAYQQGTLAGYEVREFLLFKWDRTCAYCGAKDTKLEVEHIQSRSKGGSNRVSNLCLACVPCNREKGNQDIKDFLKGKPDLRKQILAQAKRPLADAAAVNVTRWNLYFNLKKMGLPVEIGTGGRTKYNRTKLLLEKTHYWDAACVGESTPERLITAGIKPLLINAKGHGTRQQCRPNKFGFPVRYCSRTKFHKGFQTGDIVKAVVTSGKKVGTHQGRVATRATGRFN…	428		HEARO	Fresh-water associated sediment	n/a	TRUE	56110	Bacteria	Cyanobacteria		Oscillatoriales	Oscillatoriaceae	Oscillatoria	Oscillatoria acuminata	Oscillatoria acuminata	FALSE
441	MG35-339	MG35	HEARO	MSKVFVLDTNKQPLNPIHSGRARMLLSQGKAAVFRGFPFTLILKEEVSSPDVKPLRIKIDPGAKTTGLALVNDKTGEVVWVAELQHRDFQIRDALTSRRQLRRFRRSRKTRYRKPRFLNRTRPKGWLPPSLNSRVANILTWVKRLSSLCQINAISQELVRFDTQQMENPEISGTGYQQGTLAGYEIREFLLEKWNRTCAYCGAKDTKLEIEHIQPRSKGGSNRVSNLCLACVPCNREKGNQDIKDFLKGKPDLLKRILGQAKRPLADTSAVNATRWNLYDNLRQTSLPVEVGTGGLTKYNRTIRGLDKTHYWDAACVGASTPERLITSGIKPLLISAKGHGTRQQCRTNKLGFPVRYCSRTKFHKGFQTGDIVKAVVTSGKKVGTYVGRVATRATLRFN…	428		HEARO	Fresh-water associated sediment	n/a	FALSE	0									FALSE
442	MG35-340	MG35	HEARO	MSKVFVLDTNKQPLNSIHPGRARMLLSQGKAAIFRQYPFTLILKKEVLTPKVESLRVKIDLGAKSTGLAIVNDSTGEVVWVAELQHRGFQIRDALTSRRQLRRSRRRRKTRYRKPRFLNRTRPKGWLPPSLNSRVANILTWVKRLSSLCQITAISQELVRFDTQQMQDADISGIGYQQGTLAGYEIREFLLEKWKRTCAYCGAKDTRLEIEHIKPRSKGGSNRVSNLCLACVPCNQKKGNQDIKDFLKGKPDLLKRILTQAKRPLADTAAVNATRWNLYENLKKTGLPVEVGTGGRTKYNRTNRGLEKTHHWDAACVGASTPKQLITTGVKPLLIAASCHGTRQQCRTNKFGFPVRYCSRTKFYKGFQTVDIVKAVVTSGKKVGTYVGRVATRATGSFN…	427		HEARO	Thermophilic	SRR4030107	TRUE	54311	Bacteria	Cyanobacteria		Spirulinales	Spirulinaceae	Spirulina	Spirulina subsalsa	Spirulina subsalsa	FALSE
443	MG35-341	MG35	HEARO	MSKVFVLDTNKQPLNSVHPGRARMLLSQGKAAIFRQYPFTLILKKEVLTPKIEPLRVKIDPGAKSTGLAIVNDSTGEVVWVAELQHRGFQVRDALTSRRQLRRSRRRRKTRYRKPRFLNRTRPKGWLPPSLNSRVSNILTWVKQLSSLCQINAISQELVRFDTQQMEDSEISGIGYQQGTLAGYEIREFLLEKWKRTCAYCGAKDTRLEIEHIKPRSKGGSNRVSNLCLACVPCNRKKGNQD	242		HEARO	Thermophilic	SRR4030107	TRUE	1925591	Bacteria	Cyanobacteria		Oscillatoriales	Coleofasciculaceae	Roseofilum	Roseofilum reptotaenium	Roseofilum reptotaenium	FALSE
444	MG35-342	MG35	HEARO	MSKVFVVDANKHPLNPVHPGYARLLLKQGKAAVLRHYPFVLILHAEVEMPQLEPLRVKLDPGSKTTGLALVKDATGEVIFAAEITHRGAEIKHALDGRRSVRRGRRQRDTRYRKPRFLNRRRPKGWLPPSLESRVCNVVTWVKRLRRLCPLAAISQELVRFDLQAMENPEIAGIAYQQGTLAGYEAREYLLEKWGRKCCYCGATRLPLQIEHIQCRAKGGSDRISNLCLACGPCNLKKGTVDIQVFLAKKPDLRKRILARAPLADAAAVNSTRWALYERLQALGLPVECGSGGRTKFNRASRGLEKTHWHDAACVGASTPEILHLQGIVPLLITAQGYGCRQMCNVNEIGFPCSKPKGAKKVKGFQTGDIVRAIVTSGTKQGTYMGRVLVRATGSFDIR…	439		HEARO	Soil	SRR7042361	TRUE	2026724	Bacteria	Chloroflexi					Chloroflexi bacterium	Chloroflexi bacterium	FALSE
445	MG35-343	MG35	HEARO	MSNDVLVLDTRENLLTPCKPSMARKLLNAGKAAVFRRFPF	40		HEARO	Fresh-water associated sediment	n/a	TRUE	268141	Bacteria	Cyanobacteria		Synechococcales	Leptolyngbyaceae	Phormidesmis	Phormidesmis priestleyi	Phormidesmis priestleyi	FALSE
446	MG35-344	MG35	HEARO	MSNDVLVLDTRENLLTPCKPSMARKLLNAGKAAVFRRFPFTIILKKEVDATPNPIELKLDPGAKTTGIALKQGDKIIFGAELTHRGQAIKASLESRRSLRRSRR	104		HEARO	Fresh-water associated sediment	n/a	TRUE	268141	Bacteria	Cyanobacteria		Synechococcales	Leptolyngbyaceae	Phormidesmis	Phormidesmis priestleyi	Phormidesmis priestleyi	FALSE
447	MG35-345	MG35	HEARO	MSNDVLVLDTRENLLTPCKPSMARKLLNAGKAAVFRRFPFTIILKKEVDATPNPIELKLDPGSKTTGIALKQGDKIIFGAELTHRGQAIKASLESRRSLRRSRR	104		HEARO	Fresh-water associated sediment	n/a	TRUE	268141	Bacteria	Cyanobacteria		Synechococcales	Leptolyngbyaceae	Phormidesmis	Phormidesmis priestleyi	Phormidesmis priestleyi	FALSE
448	MG35-346	MG35	HEARO	MSNFIFVLDANKKILTPCKPSMAHKLLTAGKAIVFRRFPFTIILKKTVTATPESITLKMDPGSKTTGLALLEGEKVIFGAELTHRGQTIKASLDSRRALRRGRRSRHTRYRQARFLNRTRKEGWLVPSLQHREETTLTWVNKLRRLAPISLIVQELVRFDLQQLENPEISGIEYQQGELQGYEVREYLLNKWNRKCAYCDAEHVPLQVEHIHPKAKGGSNRISNLCLACEKCNIKKSTQNIEQFLTKKPDILKHILAQAKRPLKDAAAVNSTRWVLFSRLKETGLPVLTGSGGLTKFNRTRLKLPKTHWLDAACVGQIESPEVLTNKPLLIKATGHGTRQMCRTDKFGFPSRYVPRNKFVKGFQTGDIVKAVVTSGKKIGEYVGRVAVRSTGSFNISAS…	423		HEARO	Fresh-water associated sediment	n/a	TRUE	1151	Bacteria	Cyanobacteria		Oscillatoriales			Oscillatoriales cyanobacterium	Oscillatoriales cyanobacterium	FALSE
449	MG35-347	MG35	HEARO	MSNFIFVLDANKKILTPCKPSMAHKLLTAGKAIVFRRFPFTIILKKTVTATPESITLKMDPGSKTTGLALLEGEKVIFGAELTHRGQTIKASLDSRRALRRGRRSRHTRYRQARFLNRTRKEGWLVPSLQHRVETTLTWVNKLRRLAPISLIVQELVRFDLQQLENPEISGIEYQQGELQGYEVREYLLNKWNRKCAYCDAEHVPLQVEHIHPKAKGGSNRISNLCLACEKCNIKKSTQNIEQFLTKKPDILKHILAQAKRPLKDAAAVNSTRWVLFSRLKETGLPVLTGSGGLTKFNRTRLKLPKTHWLDAACVGQIESPEVLTNKPLLIKATGHGTRQMCRTDKFGFPSRYVPRNKFVKGFQTGDIVKAVVTSGKKIGEYVGRVAVRSTGSFNISAS…	423		HEARO	Fresh-water associated sediment	n/a	TRUE	1151	Bacteria	Cyanobacteria		Oscillatoriales			Oscillatoriales cyanobacterium	Oscillatoriales cyanobacterium	FALSE
450	MG35-348	MG35	HEARO	MSNFIFVLDASLKPLTPCKPSIAHKLLTAGKAAVFRRFPFTIILKKTVTATIESITLKLDPGSKTTGIALLQGEKVIFGAELTHRGQAIKASLESRSKLRRGRRSRHTRYRQARFLNRTRKEGWLAPSLQHRVETTLTWVNKFVKLVPIGSIVQELVRFDLQQLENPEISGVEYQQGELAGYEIREYLLNKWNRKCAYCEAENVP	205		HEARO	Fresh-water associated sediment	n/a	TRUE	1151	Bacteria	Cyanobacteria		Oscillatoriales			Oscillatoriales cyanobacterium	Oscillatoriales cyanobacterium	FALSE
451	MG35-349	MG35	HEARO	MSNFIFVLDTKGRSLSPCQPGVGRSLLKAGKASVFRKFPFTIILNKQVDASPEPLELKLDPGSKTTGIAIKQGDKVIFGAELQHRGQQIKEALLSRRQLRRTRRNRKTRYRLARFLNRTRLDDWLAPSLQHRVETTLTWGEQVDEICTHYQHCSRARAVRFATHAKP	167		HEARO	Fresh-water associated sediment	n/a	TRUE	457944	Bacteria	Cyanobacteria		Nostocales	Nostocaceae	Nostoc	Nostoc sp. KVJ20	Nostoc sp. KVJ20	FALSE
452	MG35-350	MG35	HEARO	MSNFIFVLDTNKQPLTPCKPSMARKLLVAGKAAVFRRYPFTIILKKAVLLSPKSIILKIDPGSKTTGIALVQGDRVIWGAELTHRGQKIKSSLESRRSLRRSRRSRHTRYRQARFLNRTRPKGWLVPSLQHRVETTLTWVKKLIKFVPITGISQELVRFDLQKIENPEISGIEYQQGELQGYEIREYLLEKWGRKCAYCGVENVPLQVEHIHPKAQGGTSRVANLCLACEPCNTKKGTQDIKEFLAKKPDILKIILAQAKCPLKDAAAVNSTRWALFNTLKATGLPLATGSGGQTKFNRHWLNLPKSHWIDAACVGKVESLKVLTSQPLLIKATGYGTRQMCGTNKYGFPTRHRSRFQVHKGFQTGDIVKAVVTSGKKIGIYTGRILCRASGSFDIATK…	424		HEARO	Soil	n/a	TRUE	1827278	Bacteria	Cyanobacteria		Chroococcidiopsidales	Chroococcidiopsidaceae	Aliterella	Aliterella atlantica	Aliterella atlantica	FALSE
453	MG35-351	MG35	HEARO	MSNFIFVVDTNKKPLTPCKSSMARKLLTAGKAAIFRRFPCTIILKKAVTATIESITLKLDPGSKTTGIALLQGEKVIFGAELTHRGQTIKASLESRRSLRRGRRNRHTRYRQARFLNRTRKKGWLAPSLQHRVETTLTWVEKLRRLAPIGLIVQELVRFDLQQLENPEISAIEYHQGELQGYEVRQYLLNKWNRKCAYCDAENVPLQVEHIHPKSQGGSNRISNLCLACQKCNQKKGTQNIEQFLAKKPDILSRILT	257		HEARO	Fresh water	SRR7244342	TRUE	1151	Bacteria	Cyanobacteria		Oscillatoriales			Oscillatoriales cyanobacterium	Oscillatoriales cyanobacterium	FALSE
454	MG35-352	MG35	HEARO	MSNFIFVVDTNKKPLTPCKSSMARKLLTAGKAAIFRRFPCTIILKKAVTATIESITLKLDPGSKTTGIALLQGEKVIFGAELTHRGQTIKASLESRRSLRRGRRNRHTRYRQARFLNRTRKKGWLAPSLQHRVETTLTWVEKLRRLAPIGLIVQELVRFDLQQLENPEISAIEYHQGELQGYEVRQYLLNKWNRKCAYCDAENVPLQVEHIHPKSQGGSNRISNLCLACQKCNQKKGTQNIEQFLAKKPDILSRILTQSKRPLKDAAAVNSTRWTLFGRLKETGLPVLTGSGGLTKFNRSRLQLPKTHWLDAACVGQVEALELLTNKPLLIKATGHGTRQMCRTDKFGFPSRYVPRNKFVKGFQTGDIVKAIVISGKKIGAYVGRVAVRTTGSFNISAS…	423		HEARO	Fresh water	SRR7244345	TRUE	1151	Bacteria	Cyanobacteria		Oscillatoriales			Oscillatoriales cyanobacterium	Oscillatoriales cyanobacterium	FALSE
455	MG35-353	MG35	HEARO	MSNFIFVVDTNKKPLTPCKSSMARKLLTAGKAAIFRRFPCTIILKKAVTATIESITLKLDPGSKTTGIALLQGEKVIFGAELTHRGQTIKASLESRRSLRRGRRNRHTRYRQARFLNRTRKKGWLAPSLQHRVETTLTWVEKLRRLAPIGLIVQELVRFDLQQLENPEISAIEYHQGELQGYEVRQYLLNKWNRKCAYCDAENVPLQVEHIHPKSQGGSNRISNLCLACQKCNQKKGTQNIEQFLAKKPDILSRILTQSKRPLKDAAAVNSTRWTLFGRLKETGLPVLTGSGGLTKFNRSRLQLPKTHWLDAACVGQVEALELLTNKPLLIKATGHGTRQMCRTDKFGFPSRYVPRNKFVKGFQTGDIVKAIVISGKKIGEYVGRVAVRTTGSFNISAS…	423		HEARO	Fresh water	SRR7244344	TRUE	1151	Bacteria	Cyanobacteria		Oscillatoriales			Oscillatoriales cyanobacterium	Oscillatoriales cyanobacterium	FALSE
456	MG35-354	MG35	HEARO	MSNFILVLDTKGRPLSPCQPGVGRSLLKAGKASVFRQFPFTVILNKQVDASPEPLELKLDPGSKTTGIAILQGDKAIFGAELQHRGQQIKDALLSRRQLRRGRRNRKTRYRQAR	114		HEARO	Fresh-water associated sediment	n/a	TRUE	1151	Bacteria	Cyanobacteria		Oscillatoriales			Oscillatoriales cyanobacterium	Oscillatoriales cyanobacterium	FALSE
457	MG35-355	MG35	HEARO	MSNFVFVLDSHKQPLNPIRPGMARKLLTTGKAAVFKRYPFTIILKVEITAPQEPITLKLDPGSKTTGIALVQGKNVIFGAELTHRGQSIKASLESRRSLRRGRRSRHTRYRKARFLNRTRSKGWLAPSLQHRVETTLTWVTRLMKVAPISFIVQELVRFDLQQLENPEISGLEYQQGILCGYEIREYLLNKWDRKCAYCGVADTPLQIEHIHPKAKGGSDRISNLCLACENCNTRKGTQDIEQFLSKKPDVLKKILSQAKRPLKDATVVNSTRWALFNRLRMTGLPVSTGSGGLTKFNRTRLQLPKSHWLDAACVGKVEELKVLTFQPLLIKATGHGTRQMCGTNKFGFPIRHKSRKQIHFGFQTGDIINATVTAGKKVGSYVGRILCRASGSFDIATM…	424		HEARO	Fresh water	SRR7244339	TRUE	1151	Bacteria	Cyanobacteria		Oscillatoriales			Oscillatoriales cyanobacterium	Oscillatoriales cyanobacterium	FALSE
458	MG35-356	MG35	HEARO	MSNFVFVLDSHKQPLNPIRPGMARKLLTTGKAAVFKRYPFTIILKVEITAPQEPITLKLDPGSKTTGIALVQGKNVIFGAELTHRGQSIKASLESRRSLRRGRRSRHTRYRKARFLNRTRSKGWLAPSLQHRVETTLTWVTRLMKVAPISFIVQELVRFDLQQLENPEISGLEYQQGILCGYEIREYLLNKWDRKCAYCGVADTPLQIEHIHPKAKGGSDRISNLCLACENCNTRKGTQDIEQFLSKKPDVLKKILSQAKRPLKDATVVNSTRWALFNRLRMTGLPVSTGSGGLTKFNRTRLQLPKSHWLDAACVGKVEELKVLTFQPLLIKATGHGTRQMCGTNKFGFPIRHKSRKQIHFGFQTGDIINATVTAGKKVGSYVGRILCRASGSFDIATM…	424		HEARO	Fresh water	SRR7244342	TRUE	1151	Bacteria	Cyanobacteria		Oscillatoriales			Oscillatoriales cyanobacterium	Oscillatoriales cyanobacterium	FALSE
459	MG35-357	MG35	HEARO	MSNFVFVLDTDRRPLNLTHPGAARHLLNTGKAAVFRRYPFTIILKEACPDVPVQDLELKLDPGSKVTGIAIKQGNKVIFGAELQHRGQQIKNALLSRRQLRRSRRNRKTRYRQARFLNRTRPDGWLAPSLQHRVDTILTWVNRLRRFAPISSITQELVRFDTQLMQNPEISGVQYQQGELQGYEVREYLLEKWNRRC	197		HEARO	Fresh-water associated sediment	n/a	TRUE	1177	Bacteria	Cyanobacteria		Nostocales	Nostocaceae	Nostoc		Nostoc	FALSE
460	MG35-358	MG35	HEARO	MSNFVFVLDTEKQPLNPLHSGQARRLLNTGKAAVFRKYPFTIILKVAVTTIPKSITLKIDPGSKTTGIALLQGEKVIFGAELAHRGQVIKASLESRRSLRRGRRSRHTRYRQARFLNRTHKEGRFLNRTRKEGWLAPSLQHRVETTLTWVNKLRRLTPIDSIVQELVRFDLQQLENPEISGVEYQQGELQGYEVREYLLKKWNRKCAYCGIENVPLQVVHIQPKAKGGSNRISNICLACKKCNFKKGTQNIERCYWTRDSSNVSHGQIWLAISVRPDQQVCQRFSNRRHCKSGRYQGQENR	301		HEARO	Fresh-water associated sediment	n/a	TRUE	1151	Bacteria	Cyanobacteria		Oscillatoriales			Oscillatoriales cyanobacterium	Oscillatoriales cyanobacterium	FALSE
461	MG35-359	MG35	HEARO	MSNFVFVLDTEKQPLNPLHSGQARRLLNTGKAAVFRKYPFTIILKVAVTTIPKSITLKIDPGSKTTGIALLQGEKVIFGAELAHRGQVIKASLESRRSLRRGRRSRHTRYRQARFLNRTRKEGRFLNRTRKEGWLAPSLQHRVETTLTWVNKLRRLTPIDSIVQELVRFDLQQLENPEISGVEYQQGELQGYEVREYLLNKWNRKCAYCGIENVPLQVEHIQPKAKGGSNRISNLCLACKKCNFKKGTQNIERCYWTRDSSNVSHGQIWLAISVRPDQQVCQRFSNRRHCKSGRYQGQENR	301		HEARO	Fresh-water associated sediment	n/a	TRUE	1151	Bacteria	Cyanobacteria		Oscillatoriales			Oscillatoriales cyanobacterium	Oscillatoriales cyanobacterium	FALSE
462	MG35-360	MG35	HEARO	MSNFVFVLDTEKRPLNPVQPGQARRLLKTEKAAVFRKYPFTIILKVAVTTTPESITLKIDPGSKTTGIALVQGGKVIFGAELTHRGQSIAASLDSRRSLRRSRRNRHTRYRQARFLNRTRKEGWLAPSLQHRVETTLTWVIKFIKLAPIDSIVQELVRFDLQQLDNPEISGVEYQQGELQGYEVREYLLEVRPVSVKTKA	200		HEARO	Fresh water	SRR7244357	TRUE	1151	Bacteria	Cyanobacteria		Oscillatoriales			Oscillatoriales cyanobacterium	Oscillatoriales cyanobacterium	FALSE
463	MG35-361	MG35	HEARO	MSNFVFVLDTEKRPLNPVQPGQARRLLKTEKAAVFRKYPFTIILKVAVTTTPESITLKIDPGSKTTGIALVQGGKVIFGAELTHRGQSIAASLDSRRSLRRSRRNRHTRYRQARFLNRTRKEGWLAPSLQHRVETTLTWVIKFIKLAPIDSIVQELVRFDLQQLDNPEISGVEYQQGELQGYEVREYLLNVRPVSVKTKA	200		HEARO	Fresh water	SRR7244345	TRUE	1151	Bacteria	Cyanobacteria		Oscillatoriales			Oscillatoriales cyanobacterium	Oscillatoriales cyanobacterium	FALSE
464	MG35-362	MG35	HEARO	MSNLIFVLDSNQKPLTPCKPSMAHKLLTANKAAVFRMYPFTIILKKIVSATPEPTTLKIDPGSKTTGIALLQGEKVIWGAELTHRGQAIKASLESRRAIRRGRRNRHTRYRQARFLNRKRPKGWLAPSLQHRVETTLCWVNRLIKLVPISSIVQELVRFDLQQLENPEISGVEYQQGELLGYEVREYLLNKWDRKCAYCGVENVPLQVEHIHPKAKGGTNRISNLCLACEKCNTKKGSQDIEKFLAKKPDILKHILSQAKRPLKDAAAVNSTRWALFNRLKETGLPVSTGSGGLTKFNRTRLNLSKTHWLDAACVGSVESLEILTSKPLLIKATGHGTRQMCRTDKYGFPSRYVPRFKFVKGFQTGDIVKAVVTSGKKIGTYLGRVAVRTSGSFNISAP…	423		HEARO	Fresh water	SRR7244344	TRUE	1151	Bacteria	Cyanobacteria		Oscillatoriales			Oscillatoriales cyanobacterium	Oscillatoriales cyanobacterium	FALSE
465	MG35-363	MG35	HEARO	MSNLVLVIDTNKRPLDPVHPGTARHLLNTGKAAVFRRYPFTIILKQAHPDAPVQDLELKLDPGSKTTGIAINQGNPIICGAELPHRGQPIKESLLSRRQSRRSRRNGQTRDRQARFLNRTRPQSWLTPSLQHRVDTVLTWVNRLGKLVPINSIARELVRFDLQRLQNPQISAVESQQGELHGYEVREYSPYLGRVLCRWSGSFDIVTQSGRVAGINHKHCQPIHKKDGYAYGF	233		HEARO	Thermophilic	SRR7905023	TRUE	2420339	Bacteria	Cyanobacteria					Cyanobacteria bacterium J007	Cyanobacteria bacterium J007	FALSE
466	MG35-364	MG35	HEARO	MSNVFVLDTMERSLNPVHPGRARVLLSSGQAAVFRYYPFTIILKKEVGSPVLHSLRLKIDPGSKTTGLAMVNDASGEVVFAAELIHRGQAIKKRLDERRAARRNRRNHKTRYRKPRFLNRRKPKGWLAPSLESRVANILTWTHRLMRYCPLAALSQEVVKFDIQAMEQPEIDGVEYQQGTLAGYEVREYLLEKWQRACAYCGKKDVPLQVEHIQARAKGGTDRVSNLCLACEQCNAAKGIQDIRDFLKRKPEVLKRILAQAKAPLKDAAAVNATRWALYERLNTLGFPVEVGTGGRTKWNRVSRGLEKSHWIDAACVGASTPETLRIAGVNPLLVTATGHGSRQMCLMDKYGFPRTKAKQKQFTHSFHTGDIVQAIIPVPLNHAGVHGGRMSAKAKGGF…	443		HEARO	Fresh-water associated sediment	n/a	TRUE	2026724	Bacteria	Chloroflexi					Chloroflexi bacterium	Chloroflexi bacterium	FALSE
467	MG35-365	MG35	HEARO	MSNYVLVLDANQQPLSPCQPRVARKLLESNKAAVFRRFPFTILLKRTVDDPKAEPVQLKLDPGSKTTGIALVQGDKVVWGAQLTHRGQSIHHSLTDRRAIRRGRRCRKTRYRQPRYDNRRKPEGWLAPSLLHRVQTTVTWVKRLCRWVPITGISLELVKFDLQQMQNPEIRGIQYQQGELAGYEVREYLLEKWQRRCSYCSAADVALEVEHIQPRSRGGTDRIANLCLACHACNQKKGNLPIEQFLTGKPDVLKRVLAQAKAPLQDATAVNATRWKLLSRLQERGLPVEVASGGKTKWNRTRLGLEKAHWVDAACVGAVEALDLKTSQPLLIQCVGHGTRQVCRTDRYGFPNRHKTRTNRHFGFQTGDMVKAVVTKGKKIGTYVGKVACRATGRFNIST…	418		HEARO	Soil	SRR7151627	TRUE	1155738	Bacteria	Cyanobacteria		Oscillatoriales	Oscillatoriaceae	Moorea		Moorea	FALSE
468	MG35-366	MG35	HEARO	MSTTRRKAKARHPGVLHQPQALSPTTKKRAATRLPTSRLNDLRAPGEVTITCASRRGRLRAHLRPKTPRVFVFSNTLKPLMPCRPARAQDLLACGRAAVYRLQPFTIVLKDRAAGDVQPVEFKVDPGSKVTGLALVAEFEKRGRTVVWAANLAHRGHRVKASMTDRAMFRRGRRGRKTRYRAARFENRTRPTNWLAPSLQSRVLNVKSWYSRLLSRASISVAQVETSSFDTQLMENADISGVEYQQGELQGYEVRQYVLERGGHTCSYCDAKDVALHLDHVLPRSRGGSNRVSNLVPACKPCNDAKSNRAVEDYLVDRPEVLRQVKAQLRSPLKDAAVMNATRFAIVDALRDFGLEVQMWSGGRTKWNRTNLGLPKDHWIDAACVGETGAAVRVPALRP…	490		HEARO	Soil	n/a	FALSE	0									FALSE
469	MG35-367	MG35	HEARO	MSVFLVDRRKKPLMPCSEKRARLLLERGKAVVHRRYPF	38		HEARO	Soil	SRR7042384	TRUE	1765684	Bacteria	Firmicutes	Bacilli	Bacillales		Acidibacillus	Acidibacillus sulfuroxidans	Acidibacillus sulfuroxidans	FALSE
470	MG35-368	MG35	HEARO	MSVFVLDKHKKPLMPCSEKRARLMLERGRARVARRYPFTIRLVDRLVADSEVQPVRIKLDPGSKTTGIAVVRDEGGSQGSTVLFLGELHHRGKQISEALTARRSMRRRRRGNLRYRQARFDNRTKPKGWLPPSLKHRVDTVSSWVARLRRLAPISGIATELVRFDMQVIENPDIAGTGYQHGTLFGTELREYLLEKGGRCCAYCDVQNVPLNIDHVVPRASGGSNRVSNLTLACIPCNERKSAQPIEVFLARDPKRLAKIKASLKRPLKDAAAVNATRWALFNRLKATDLPVTTGSGGRTKWNRSRLGVPKTHALDAACVGEVEALSGWDVPGLSIKATGRGSYSRTRLDKFGFPRGYLTREKRIKGFQTGDMVKAVLAKGVHIGTWIGRVAVRANGSF…	454		HEARO	Soil	SRR7151664	TRUE	284577	Bacteria	Proteobacteria	Gammaproteobacteria	Oceanospirillales	Halomonadaceae	Halomonas	Halomonas taeanensis	Halomonas taeanensis	FALSE
471	MG35-369	MG35	HEARO	MSVFVLDKHKKPLMPCSEKRARLMLERGRARVARRYPFTIRLVDRLVADSEVQPVRIKLDPGSKTTGIAVVRDEGGSQGSTVLFLGELHHRGKQISEALTARRSMRRRRRGNLRYRQARFDNRTKPKGWLPPSLQHRVDTVSSWVARLRRLAPISGIATELVRFDMQVIENPDIAGTGYQHGTLFGTELREYLLEKGGRCCAYCDVQNVPLNIDHVVPRASGGSNRVSNLTLACIPCNERKGAQPIEVFLARDPKRLAKIKASLKRPLKDAAAVNATRWALFNRLKATDLPVTTGSGGRTKWNRSRLGVPKTHALDAACVGEVEALSGWDVPG	333		HEARO	Soil	SRR7151489	TRUE	284577	Bacteria	Proteobacteria	Gammaproteobacteria	Oceanospirillales	Halomonadaceae	Halomonas	Halomonas taeanensis	Halomonas taeanensis	FALSE
472	MG35-370	MG35	HEARO	MSVFVLDKHKKPLMPCSEKRARLMLERGRARVHRLHPFTVRLVDRVAADSVLQPIAVKLDPGSKTTGIAAVREGGAVLFLGELQHRGRQISEALTARGAMRRRRRGNLRYRPARFDNRTKPKGWLPPSLQHRVDTVSSWVARLRRALPVTSIATELVRFDMQLLENPDISGVGYQQGTLAGYELREFLLNKWNRACAYCGVVNVPLQIEHIHSKARGGSNRESNLTLACQPCNQEKGAQPVEVYLAGRPAVLARIKATAKRPLKDAAAVNATRWALFNRLKQAGLPVSTGSGGRTKWNRSRLGIPKTHSLDAACVGEVDALSDWDMPSLSIKATGRGSYCRTRLDKFGFPRGYLTREKRIKGFQTGDMVKAVLAKGVHVGTWIGRVAVRATGSFNIQTA…	448	unclassified	HEARO	Soil	SRR7151685	FALSE	0									FALSE
473	MG35-371	MG35	HEARO	MSVFVLDKRKKPLMPCSEKRARLLLERGRARIARRFPFTIRPVDRRLTESVVQPIRVKIDPGSKTTRFSVVRDEDGNKASSALFLAELQHRGAQISEALTARRAMRRRRRGNLR	114		HEARO	Soil	SRR7151489	FALSE	0									FALSE
474	MG35-372	MG35	HEARO	MSVFVLDKRKMPLMPCSEKRGRKLLESGRARVHRLMPFTIRLVDRTVKESALQPIRIKLDPGSRTTGIALVRDSETINLETGEIATTAHVLNLFELTHRGRQISEALTARRQMRRRRRSNLRYRAPRFLNRRNKGKGWLAPSLQHRVDTTVAWVARLQRLTPVTCIAQELVRFDMQQMENPEISGVEYQQGTLAGYELREYVLAKWGRKCAYCDAENVPLNLDHIHAKSKGGSNRASNFTLACIPCNQKKGAQDIRAFLSKDQRRLGRILAQTKRSLRDAAAVNTTRWALFNALKATGLPIATGSGGQTKYNRSRLKIPKTHALDAVCVGTTDDVAGWQKPTMVIKATGRGSYQRTRLDKYGFPRGHLTRQKRIKGFQTGDMVEAHVTKGKKIGRYTGR…	419		HEARO	Human other	ERR1713338	FALSE	0									FALSE
475	MG35-373	MG35	HEARO	MSVFVLDKRKMPLMPCSEKRGRKLLESGRARVHRLMPFTIRLVDRTVKESALQPIRIKLDPGSRTTGIALVRDSETINLETGEIATTAHVLNLFELTHRGRQISEALTARRQMRRRRRSNLRYRAPRFLNRRNKGKGWLAPSLQHRVDTTVAWVARLQRLTPVTCIAQELVRFDMQQMENPEISGVEYQQGTLAGYELREYVLAKWGRKCAYCDAENVPLNLDHIHAKSKGGSNRASNFTLACIPCNQKKGAQDIRAFLSKDQRRLGRILAQTKRSLRDAAAVNTTRWALFNALKATGLPITTGSGGQTKYNRSRLKIPKTHALDAVCVGTTDDVAGWQKPTMAIKATGRGRFKRTQRDKYGFPRGHLTRQKRIKGFQTGDMVEAHVTKGKKIGRYTGR…	463		HEARO	Human other	ERR2592249	FALSE	0									FALSE
476	MG35-374	MG35	HEARO	MSVFVLDKRKRPLMPCSEKRARLLLAKGRARVARRYPFTIRLIDRTVAGSQLQPIEIKLDPGSKTTGIAVVRKGSGNKPDTVLFLAELAHRGRQISEALTARRSMRRRRRGNLRYRPARFDNRTKPDGWLAPSLRHRVETAMSWVHRLRRFAPIAGIAMELVRFDMQAVENPEIAGVEYQRGTLAGAEAREYLLAKWDRACAYCGIAGVPLNID	214		HEARO	Soil	SRR7007152	TRUE	2217664	Bacteria	Proteobacteria	Alphaproteobacteria	Sphingomonadales	Erythrobacteraceae	Croceicoccus	Croceicoccus ponticola	Croceicoccus ponticola	FALSE
477	MG35-375	MG35	HEARO	MSVFVLDKRKRPLMPCSEKRARLLLERGRAVVHRRVPFVIRLKDRVLECSELQQLRACIDPGSKVTGMALVRGDETKDGGRKRAALGLFEIIHRGHVIRRAMEQRRSFRRTRRSRNLKYRAPRFNNRRRQEGWLAPSLQHRVDAVMTWVNRFMRWAPVNAVSMELVRFDMQKLESPEISGVEYQQGELAGYEVREYLLEKWGRKCVYCDAENVPLEIEHIVPRSRGGGNRVSNLTLACRGCNQSKGNMDVREFLSGDTGRLARVLAFAKRTLRDAAAVNSTRWSLFNALKNTGMPVETGSGGRTKWNRRRLGIPKTHALDAVCVGDVDAVIDWQQPTLSAQCTGRGAYKRTRLTKYGFPRGFLMRSKSVRGFQTGDMVRAHVESGKNAGVHVGRVAVRA…	436		HEARO	Thermophilic	SRR7968105	FALSE	0									FALSE
478	MG35-376	MG35	HEARO	MTMVYVQNKDGKPLMPTTRYCYVRLLLKEKKARVVCNTPFTIQLNYDTPDITQDLILGIDPGRTNIGVAVVKEDGQCVFSAHLETRNKDIPLLMKKRAGFRRQHRTLDRRRNRQRRAKAAGTAVENETIERLLPGYEKPVVCHYIRNKEARFNNRSRTAGWLTPTANHLLQTHINLIAKIAKFLPITKVVVELNRFAFMAMDNPNIRRWEYQQGPLYGLGSVEDAVYAQQDGHCLFCKKPIEHYHHVVPRHKNGSEALANRCGLCAEHHDLVHKDKAWADKLVTLKEGMNKKYHALSVLNQIIPHLIEYLGSETLYDVYATDGRSTKGFRIAKNVPKEHYTDAYCIACSILDTNIEVSAPVEPFELKQFRRHDRQACHQQRVDRKYYLNGKQVATNRHK…	506	unclassified	n/a	Human stool	ERR912016	FALSE	0									FALSE
479	MG35-377	MG35	HEARO	MTMVYVQNKDGKPLMPTTRYCYVRLLLKEKKARVVCTTPFTIQLNYDTSDITQDLILGIDPGRTNIGVAVVKENGQCVFSAHLETRNKEVPLLMKKRAAFRRNHRTLDRRRKRQRRAIAAGTTVESNTIERLLPGYEKPVVCHYIRNKEARFNNRSRPVGWLTPTANHLLQTHINLIAKVAKFLPITKVVVELNRFAFMAMDNPNIRRWEYQQGPLYGLGSVDDAVYAQQAGHCLFCKKSIDHYHHVVPRHKGGSETLANRCGLCEKHHDLVHKDKAWAEKLVTRKGGMNKKYHALSVLNQIIPHLMEYLGEETSYDVYATDGRSTKGFRIAKNVPKEHYTDAYCIACSILDANTKVSTPAEPFKLKQFRRHDRQSCIRQMVDRKYILDGKVVATNRHK…	494		n/a	Human stool	n/a	TRUE	47928	Bacteria	Firmicutes						Firmicutes	FALSE
480	MG35-378	MG35	HEARO	MVFVLDKRKKPLMPCSEKRARLFNPFTGTDFASTDECIEFLKLVMGADDSQIEIIPQS	58	unclassified	HEARO	Viral metagenome	n/a	FALSE	0									FALSE
481	MG35-379	MG35	HEARO	MVFVLDQNGNRLMPCTEKRARLLLERGRARVHRILPFVIRITDIKADDCEFQELRIKLDPGSKTTGVALIRETVDKTVVINLFELVHRGKQISEALTARRSMRRGRRGRNTRYRQTRFDNRTRPQGWLAPSLQHRVDTVMSWIKRISRWAPVTGLAQELVRFDMALIQNPEISGVEYQQGTLAGYELRSYLLEKWKRTCAYCDQENVPLQIEHIHPKSRGGSNRASNLTLACEYCNQKKNSLPIEVFLAKQPERLKRILTQAKKPLKDAAAVNSTRWALFNALKATGLPVEVGSGGKTKFNRSRLDVPKAHALDALCVGNVVGVAGWKVPTMQIKCMGRGSYQRTRLNAQGGVRGYLTRQKTHFGFQTGDMVKADVPTGKKAGKHSGRVAVRTRGSFNI…	438		HEARO	Soil	SRR7151554	TRUE	2013707	Bacteria	Proteobacteria	Betaproteobacteria				Betaproteobacteria bacterium HGW-Betaproteobacteria-16	Betaproteobacteria bacterium HGW-Betaproteobacteria-16	FALSE
482	MG35-384	MG35	HEARO	MVLVLDKRKRPLMPCTEKRARLLLERGRARVHKRVPFTIRLVDRLSEDSEFQPLRIKLDPGSKATGMAMVRETPDNGVAVLNLFELVHRGKQISEALTARRALRRRRRGTLRYRAPRFLNRVKPEGWLPPSLQHRVDTAMSWVNRLMKLAPISGISVERVKFDMHL	166		HEARO	Human other	ERR1713386	FALSE	0									FALSE
483	MG35-386	MG35	HEARO	MVYVLSRNKKPLMPCTEKRARLLLVRGRARIHRMVPFAIRLTD	43		HEARO	Soil	SRR7151688	FALSE	0									FALSE
484	MG35-388	MG35	HEARO	MYEVREYLLEKWDRTCAYCGAKDVPMQIEHIHPKSKNGSNRISNLALACQCCNQKKAALPVEMFLAKKPKLLKRILAQAKRPLKDAAAVNSTRWALVNTLKTTGLVVETGTGGQTKFNRSQFDIPKTHALDAACVGEVGSITDWQKPTLAIKAMGRGSYQRTRLDKFGCVRGYLTRSKSIKGFQTGDMVKAEVTTGKKIGSYTGRVAVRATGSFNIQTSAGLVQGVSHRYCTVVQRGNGYGYSLVAKTDVRGTPPQHRDASHPALYLPGLKAEVSRAN	278	vir	n/a	Human other	ERR2592258	TRUE	216465	Bacteria	Proteobacteria	Betaproteobacteria	Burkholderiales	Comamonadaceae	Polaromonas	Polaromonas naphthalenivorans	Polaromonas naphthalenivorans	FALSE
485	MG35-389	MG35	HEARO	NLFELVHRGRQISEALTARRGHRRLRRSKLRYRPPRFDNRGNKQRGWLAPSLQHRVDTSMAWVSRIQRLAPVSAISTELVRFDMQAMENPEIEGMQYQQGTLAGYEVREYLLEKWDRTCAYCGAKDVPLQVEHIQPKAKGGSNRISNLALACQCCNQKKAALPVEMFLAKKPKLLKRILAQAKRPLKDAAAVNSTRWALVNTLKTTGLVVETGTGGQTKFNRSQFDIPKTHALDAACVGEVGSITDWQKPTLAIKAMGRGSYQRTRLDKFGCVRGYLTRSKSIKGFQTGDLVKAEVTKGKKIGSYTGRVAVRATGSFNIQTSTGLVQSVSHRYCTVVQR	339		n/a	Human other	ERR1713371	TRUE	163359	Bacteria	Proteobacteria	Gammaproteobacteria	Acidiferrobacterales	Acidiferrobacteraceae	Acidiferrobacter	Acidiferrobacter thiooxydans	Acidiferrobacter thiooxydans	FALSE
486	MG35-390	MG35	HEARO	PARFDNRTRKAGWLPPSVQHRLDTTFALVQKLKRRCPISAIVFEQVKFDMQKMQNPNIQGVEYQHGTLFQYEVREYLLEKHRHTCAYCGGESQDAILEVEHKHPRAQGGSNSIRNLVMACHTCNQTKGNRTLSEFLTVLKNTKLDKVRKVNITQILAGKVFRLKDATAVNACRHQLGKTLLTLSLPVSTGTGAQTKYNRMHYQLPKSHALDALMTGNMEKPIEAWNKPTLIVKAMGRGCYQRTRLNQYGFPRGYLQRKKTYFGFQTGDLVVSTVLKGKKIGTYIGRLAVRESGYFNIQTPAGVIQGISHKTCRLIQRNTGYHYYFNQKIAN	331	vir	n/a	Human other	ERR1713396	TRUE	157	Bacteria	Spirochaetes	Spirochaetia	Spirochaetales	Spirochaetaceae	Treponema		Treponema	FALSE
487	MG35-391	MG35	HEARO	PFELKQFRRHDRQACIRQMVDRKYLLDGKVVATNRHKAIEQKSDSLQEFREAYGSAAVSQLTVKPHPPQYKDMTRIMPGAVMDFNGTIGVMQSSIVGSFYKSTKGHKSTPRRCVLLAQNTGMVFTPA	127		n/a	Human stool	ERR911998	FALSE	0									FALSE
488	MG35-392	MG35	HEARO	PIRRDRILRQAQQPLRDAAAVNGTRWAIWEILTKTGLPVESTTGGRTKWNRSRLGIPKRDAFDAACAGTVDQVLGWDRPIQRIDCLGRGSHQRTLVTKDGFPRGYLPRTKIVQGFRTGDHVRAMVPTGKKAGTWIGRVAVRSTGSFNIQTGTDTVQGIAARCCTLLQRGNGYRYSLALPRTEHAVRPSSVA	191	mixed	n/a	Soil	SRR7151610	FALSE	0									FALSE
489	MG35-393	MG35	HEARO	PKLITLKLDPGSQTTGIALVQDDRVICGAELSHRGQTIKASLESRSELRRSRINRQTRYRQARFLNRTRSKGWLAPSLQHRVETTLTWVNKLIRFAPIGSIVQEPVRFDLQQLENPEISGIEYQQGELAGYEVREYLLNKWDRKCAYCGIENVPLQIEHIHPKAKGGSDRISNLCLACEKCNLKKGTQDIKQFLVNKPDVLKRILAQAKRPLKDAAAVNSTRWELFNRLKETGLSVSSGSGGLTKFNRTRLKLPKTHWLDAACVGQIEELSVLTNKPLLIKATGHGTRQMCRTDKFGFPSRYVPRSKFVKGFQTGDIVKAIVTAGKKIGTYVGRVTVRSSGSFNISADTLVQGISSKYCKTIHKKDGSNYAF	372		n/a	Soil	n/a	TRUE	2590018	Bacteria	Cyanobacteria		Nostocales	Nostocaceae	Anabaena	Anabaena sp. UHCC 0187	Anabaena sp. UHCC 0187	FALSE
490	MG35-394	MG35	HEARO	PLMPCTEKRARLLLERGRACVHLVMPFTIRIVDLKAENCAFQALRVKLDPGSKATGIALVRETEGKGVAVVNLFELVHRGRQISEALTARRGHRRLRRSKLRYRPPRFDNRGNKQRGWLAPSLQHRVDTSMAWVSRIQRLAPVSAISTELVRFDMQAMENPEIEGAQYQQGTLAGYEVREYLLEKWDRTCAYCGAKDVPLQIEHIHPKSKNGSNRISNLALACQCCNQKKAALPVEMFLAKKPKLLKRILAQAKRPLKDAAAVNSTRWALVNTLKTTGLVVETGTGGQTKFNRSQFDIPKTHALDAACVGEVGSITDWQKPTLAIKAMGRGSYQRTRLDKFGCVRGYLTRSKSIKGFQTGDMVKDEVTTGKKIGSYTGRVAVRTSGSFNIQTSAGLVQG…	432		n/a	Human other	ERR1713397	TRUE	237610	Bacteria	Proteobacteria	Gammaproteobacteria	Pseudomonadales	Pseudomonadaceae	Pseudomonas	Pseudomonas psychrotolerans	Pseudomonas psychrotolerans	FALSE
491	MG35-395	MG35	HEARO	QAMENPEIEGAQYQQGTLAGYEVREYLLEKWDRTCAYCDAKDVPLQVEHIQPKAKGGSNRISNLALACQCCNQKKAALPVEMFLAKKPELLKRILAQAKRPLKDAAAVNSTRWALVNALKATGLPVETASGGQTKFNRSQFDIPKTHALDAACVGEVGSITDWQKPTLSIKAMGRGSYQRTLLDKFGCVRGYMTRSKSIHGFQTGDMVKAIVLKGKKIGTYMGRVAVRASGSFNIQTSTGLVQGVSHRYCTVVQRGNGYGYSLVAKTDVRGTPP	274		n/a	Human other	ERR1726033	TRUE	216465	Bacteria	Proteobacteria	Betaproteobacteria	Burkholderiales	Comamonadaceae	Polaromonas	Polaromonas naphthalenivorans	Polaromonas naphthalenivorans	FALSE
492	MG35-396	MG35	HEARO	QDLLVYGRAAVYRLQPFTIVLKDRAAGDVQPVEFKVDPGSKVTGLALVAEFEKRGRTVVWAANLAHRGHRVKASMTDRAMFRRGRRGR	88		n/a	Soil	n/a	TRUE	383614	Bacteria	Cyanobacteria		Nostocales	Scytonemataceae	Brasilonema		Brasilonema	FALSE
493	MG35-397	MG35	HEARO	QHRVDTVLSWVTRLRRAMPVTSMATELVRFDMQLLENPEISGIEYQNGTLAGTELREYLLNKWERRCAYCDAQNVPLNIDHVVPRASGGSNRVSNLTLACIPCNERKGAQPVEVFLARDTKRLAKIKSGLKRPLKDAAAVNATRWALFNRLKQAGLPVSTGSGGRTKWNRSRLGIPKTHALDAACVGEVDALSDWDMPSLSIKATGRGSYCRTRLDKFGFPRGYLTREKRIKGFQTGDMVKAVLAKGVHVGTWIGRVAVRATGSFNIQTASGVRQGIGWKVCRVIQRADGYGYSTTPTEKKGAASSPCLKAGVSAAKSQ	319		n/a	Soil	SRR7151559	FALSE	0									FALSE
494	MG35-398	MG35	HEARO	QPLRLKLDPGSKVTGLAIVREAGATHHVLHLTELHHRGASIRKALQQRKNYRRGRRSRNLRYRAPRFLNRRRADGWLAPSLQHRMVTTETWVKRYRSLAPIVALTVERVRFDLQQMVTPEISGVEYQQGTLAGYEVREYLLEKWGRTCVYCDHTDRPLQVEHLTPTGSGGSDQVSNLALACESCNAAKGNQTVEVYLADDPVRRDRILRQAQQPLRDAAAVNATRWAIWEMLTRTGVPVEATTGGRTKWNRTRMGIPKRDAWDAACAGTVDQVLGWDRPIQRVDCLGRGSHQRTRVTKDGFPRGYLPRTKMVQGFRTGDHVRAIVETGAHRGTWTGRVAVRSTGSFNIQTGAATIQGIAARWCVLLQRGDGYRYSLALPRTEHAIRPSSVA	391		n/a	Soil	SRR7151617	FALSE	0									FALSE
495	MG35-399	MG35	HEARO	RQISEALTARRRMRRARRGRKTRYRAPRFLNRRRAPGWIAPSLQHRVDTTIAWVARLRKLSPVVGIVQELVRFDMQAMESPGIEGAQYQRGELAGYEVREYLLEKWGRQCAYCDIQDVPMQIEHIVPLASGGSNRVSNLTLACGPCNQKKAALPLELFLKKDLARAARIKAQCKRPLKDAAVVNSTRWVLFNTLKATGLPVEVASGGRTKFNRTALGVPKSHALDAACVGEVKAISGWDRQTLAIKCVGRGAYQRTRLNAGGGVRGYLMRQKRVHGFATGDMVRAVIASGKNAGTHSGRVAVRKTGSFAIATPTGKLDGVSWRHLSMVQRADGYGYSIERTH	342		n/a	Human other	ERR2592260	TRUE	2562313	Bacteria	Proteobacteria	Alphaproteobacteria	Rhodospirillales	Acetobacteraceae	Roseomonas	Roseomonas sp. HF4	Roseomonas sp. HF4	FALSE
496	MG35-400	MG35	HEARO	RRDRILRQAQQPLRDAAAVNATRWAIWEMLTRTGVPVEATTGGRTKWNRTRMGIPKRDAWDAACAGTVDQVLGWDRPIQRVDCLGRGSHQRTRVTKDGFPRGYLPRTKMVQGFRTGDHVRAIVETGAHRGTWTGRVAVRSTGSFNIQTGAATIQGIAARWCVLLQRGDGYRYSLALPRTEHAIRPSSVA	189		n/a	Soil	SRR7151616	FALSE	0									FALSE
497	MG35-401	MG35	HEARO	RTKWNRSWLGIPKRDAWDAACAGTIEQVVGWDRPIQRIDCLGRGSHQRTRVTKDGFPRGYLPRTKMVRGFRTGDHVRATVPTGKKTGTWIGRVAVRTTGSFDIQTVAKTVQGISARWCVLLQRGDGYRYSRVESEPPLAVRPSSRRPKATLSGPRVSLVTTRSLEGSGR	169		n/a	Soil	SRR7151596	FALSE	0									FALSE
498	MG35-402	MG35	HEARO	RVHRLVPFTIRLVDRRVETSVLQPLRLKLDPGSKVTGVAVVREAGDTHHVLHLTELHHRGASIRKTLQQRKNYRRGRRTRNLRHRAPRFLNRRRPEGWLAPSLLHRVVTTETWVKRYRALAPIVALTVERVRFDMQQMVSPEISGIAYQQGTLAGYEVREYLLEKWGRTCVYCDRTDRPLQVEHLTPQGSGGSDRISNLALACQPCNEAKGNQTVEVYLISDPIRRDRILRQAQQPLRDAAAVNATRWAIWEMLTRTGLAVEATTGGRTKWNRARMGIPKRDAWDAACAGTVDQILGWDRPIQRIDCLGRGSHQRTRVTKDGFPRGYLPRTKTGHGFRTGDHVRAIVPTGKKTGTWAGRVAVRT	364		n/a	Soil	SRR7151610	TRUE	53633	Bacteria	Firmicutes	Clostridia	Clostridiales	Clostridiales Family XVII. Incertae Sedis	Sulfobacillus	Sulfobacillus acidophilus	Sulfobacillus acidophilus	FALSE
499	MG35-403	MG35	HEARO	SKATGIALVRETEGKGVAVVNLFELVHRGRQISEALTARRGHRRLRRSKLRYRPPRFNNRGNQKKGWLPPSLQHRVDTSMAWVSRIQRLAPVSAISTELVRFDMQAMENPEIEGAQYQQGTLAGYEVREYLFEKWKRTCAYCGAKDVPLHVEHIQPKAKGGSNRISNLALACQCCNQKKAALPVEMFLAKKPELLKRILAQAKRPLKDAAAVNSTRWALVNALKATGLPVETASGGQTKFNRSQFDIPKTHALDAACVGEVGSITDWQKPTLAIKAMGRGSYQRTRLDKFGCVRGYLTRSKSIKGFQTGDLVRAEVTKGKKIGSYTGRVAVRATGSFNIQTSTGLVQGVSHRYCTVVQRGNGYGYSLVAKNGRDRYATAA	380		n/a	Human other	ERR1713402	FALSE	0									FALSE
500	MG35-404	MG35	HEARO	SKTTGIALKQGDKIIFGAELTHRGQAIKASLESRRSLRRSRRNRHTRYRQARFLNRTRPKGWLAPSLQHRVETTLTWVNKFIQLAPIGSIVQELVRFDLQQIENPEISGIEYQQGELAGYEVREYLLNKWDRKCAYCSAENIPLQVEHIHPKAKGGSNRISNLCLACEKCNLKKGTQDIEVFLAKKPDLLKRILSQAKRPLKDAAAVNSTRWALLNRLQETGLPVLTGSGGQTKFNRTRLDLPKTHWLDAACVGHVDELEVLTGKPLLIKATGHGSRQMCGTDKFGFPSRHRTRKQIHQGFQTGDIVKALVTSGKKIGSYVGRVLCRASGSFDIQVKSGRVQGLSHKFCRSVHRKDGYGYGF	362		n/a	Fresh-water associated sediment	n/a	TRUE	268141	Bacteria	Cyanobacteria		Synechococcales	Leptolyngbyaceae	Phormidesmis	Phormidesmis priestleyi	Phormidesmis priestleyi	FALSE
501	MG35-405	MG35	HEARO	STELVRFDMQAMENPEIEGMQYQQGTLAGYEVREYLLEKWDRTCAYCGAKDVPLQVEHIQPKAKGGSNRISNLALACQCCNQKKAALPVEMFLAKKPELLKRILAQAKRPLKDAAAVNSTRWALVNTLKTTGLVVETASDGQTKFNRNQLGIPKTHALDAACVGEVGSITDWQKPTLAIKAMGRGSYQRTRLDKFGCVRGYLTRSKSIKGFQTGDMVKAEVTTGKKIGSYTGRVAVRATGSFNIQTSTGLVQGVSHRYCTVVQRGNGYGYSLVAKTDVRGTPPQHRDASHPALYLPGLKAEVSRAN	306		n/a	Human other	ERR1713344	TRUE	163359	Bacteria	Proteobacteria	Gammaproteobacteria	Acidiferrobacterales	Acidiferrobacteraceae	Acidiferrobacter	Acidiferrobacter thiooxydans	Acidiferrobacter thiooxydans	FALSE
502	MG35-406	MG35	HEARO	SVLNQIIPHLLEYLGDETLYDVYATDGRSTKGFRIAKNVPKEHYTDAYCVACSILDTDIDVSAPAEPFELKQFRRHDRQACIRQMVDRKYLLDGKVVATNRHKAIEQKSDSLEEFREAYGDAAVSQLTVKPHPPQYKDMTRIMPGAVMDFNGTIGVMQSSIVGRFYKSTKGYKATPRRCVLLAQNAGMVFLPA	193		n/a	Human stool	ERR911993	FALSE	0									FALSE
503	MG35-408	MG35	HEARO	TEALIGRRGHRRLRRSKLRYRAPRFNNRGNQKKGWLPPSLQHLVNTSLEWVKRIEKLAPISGISTELVRFDMQAMENPKIEGMQYQQGTLAGYEVREYLLEKWKRTCAYCDAKDVPLQVEHIQPKAKGGSNRISNLALACPSCNSKKAALPIESFLSKQPERLKRIQVQAKRPLKDAAAVNSTRWALVNALKATWLPVETASGGKTKFNRNQLGIPKTHALDAVCVGNISTVTDWQKPTLSIKAMGRGSYQRTRLDKFGCVRGYMTRSKSIHGFQTGDMVKAIVLKGKKIGTYMGRVAVRASGSFNIQTGNGLVQGVSHRYCTVVQRGDGYGYSLVAKTDVRGTPPQHRDASHPALYLPGLKAEVSRAN	369		n/a	Human other	ERR2592333	TRUE	216465	Bacteria	Proteobacteria	Betaproteobacteria	Burkholderiales	Comamonadaceae	Polaromonas	Polaromonas naphthalenivorans	Polaromonas naphthalenivorans	FALSE
504	MG35-409	MG35	HEARO	TRKKRVHGFQTGDRVRAIVPKGKKAGAYVGRVAIRATGSFNIQTPTGVVQGIAHRHCTMVLRADGYGYSTVPLTKEGNSGNGTKAWLAAQAVLSLPGMNAEVSRANG	107		n/a	Soil	SRR7151717	TRUE	2705547	Bacteria	Proteobacteria	Betaproteobacteria	Burkholderiales	Burkholderiaceae	Caballeronia	Caballeronia sp. SBC2	Caballeronia sp. SBC2	FALSE
505	MG35-410	MG35	HEARO	TSMAWVSRIQRLAPVSAISTELVRFDAQALENPEIEGAQYQQGTLAGYEVREYLLEKWDRTCAYCGAKDVPLQVEHIQPKAKGGSNRISNLALACQCCNQKKAALPVEMFLAKKPKLLKRILAQAKRPLKDAAAVNSTRWALVNALKATGLPVETASGGQTKFNRNQLGIPKTHALDAACVGEVGSITDWQKPTLAIKAMGRGSYQRTRLDKFGCVRGYMTRSKSIHGFQTGDMVKAEVTKGKKIGTYMGRVAVRASGSFNIQTGNGLVQGVSHRYCTVVQRGNGYGYSLVAKMDVRGTLPQHRDAKHPALYLPGLKAGVSRAKR	325	vir	n/a	Human other	ERR1713396	FALSE	0									FALSE
506	MG35-411	MG35	HEARO	VAEFEQRGRTVVWAANLAHRGHRVKASMTDRAMFRRGRRGRKTRYRAARFENRTRPTNWLAPSLQSRVLNVKSWYSRLLSRASISVAQVETSSFDTQLMENADISGVEYQQGELQGYEVRQYVLERGGHTCSYCDAKDVALHLDHVLPRSRGGSNRVSNLVPACKPCNDAKSNRAVEDYLVDRPEVLRQVKAQLRSPLKDAAVMNATRFAIVDALRDFGLEVQMWSGGRTKWNRTNLGLPKDHWIDAACVGETGAAVRVPALRPLTITAMGRGHRRVHGNDRYGFPRGTARRAKRVAGFQTGDLVRLVCLGGKSAGIHTGRLSSIRTRGQFVLGKHDRPAREFTLLQRSDGYAYG	355		n/a	Soil	n/a	TRUE	1151	Bacteria	Cyanobacteria		Oscillatoriales			Oscillatoriales cyanobacterium	Oscillatoriales cyanobacterium	FALSE
507	MG35-412	MG35	HEARO	VAICKDRSRLLTFPRGDWSQGQRNKSRKGERFEMAVFVLDRSGRPLMPCTEKRARLLLERGRACVHLVMPFTIRIVDLKAENCAFQALRVKLDPGSKATGIALVRETEGKGVAVVNLFELVHRGRQISEALTARRGHRRLRRSKLRYRPPRFDNRGNKQRGWLAPSLQHRVDTSMAWVSRIQRLAPVSAISTELVRFDMQAMENPEIEGAQYQQGTLAGYEVREYLLEKWDRTCAYCGAKDVPLQIEHIHPKSKNGSNRISNLALACQCCNQKKAALPVEMFLAKKPELLKRILAQAKRPLKDAAAVNSTRWALVNTLKTTGLVVETGTGGQTKFNRSQFDIPKTHALDAACVGEVGSITDWQKPTLAIKAMGRGSYQRTRLDKFGCVRGYLTRSKSIK…	492		n/a	Human other	ERR1713384	TRUE	216465	Bacteria	Proteobacteria	Betaproteobacteria	Burkholderiales	Comamonadaceae	Polaromonas	Polaromonas naphthalenivorans	Polaromonas naphthalenivorans	FALSE
508	MG35-413	MG35	HEARO	VEVYLADDPVRRDRILRQAQQPLRDAAAVNATRWAIWEMLTKTGLDVEATTGGRTKWNRSRLGIPKRDAWDAACAGTIEQVVGWDRPIQRIDCLGRGSHQRTRVTKDGFPRGYLPRTKMVRGFRTGDRVRATVPTGKKTGTWIGRVAMRTTGSFDIQTGTDTVQGIAARCCTLLQRGNGYRYSLALPRTEHAVRPSSVA	199		n/a	Soil	SRR7151598	FALSE	0									FALSE
509	MG35-414	MG35	HEARO	VNSTRWALVNALKATGLPVETASGGQTKFNRNQLGIPKTHALDAVCVGNINTVTDWQKPTLSIKAMGRGSYQRTRLDKFGCVRGYMTRSKSIHGFQTGDMVKAIVLKGKKIGTYMGRVAVRASGSFNIQTGNGLVQGVSHRYCTVVQRGNGYGYSLVAKRT	161		n/a	Human other	ERR1713369	FALSE	0									FALSE
510	MG35-415	MG35	HEARO	VTGISQELVRFDLQKIENPEIAGVEYQHGTLAGYEIREYLLEKWSRTCAYSGQGDFTRSLSAPSKGRRLQVCSRHTQPKGGRTPPRRKRRGWKSRAEDECGHDEGD	106		n/a	Thermophilic	SRR5248875	TRUE	1224	Bacteria	Proteobacteria						Proteobacteria	FALSE
511	MG35-416	MG35	HEARO	VTKDGFPRGYLPRTKTGHGFRTGDHVRAIVPTGKKTGTWAGRVAVRTTGSFNIQTVAETVQGVSARWCVLLQRGDGYRYSQVGSEPLLAVRPSSRRLKATVSGPLAPDVTTHTLEGFER	119		n/a	Soil	SRR7151596	FALSE	0									FALSE
512	MG35-417	MG35	HEARO	WLPPSIQSRVDNVHSWYLKLLARVPISEAHIETVRFDMQKIQNPEISGVEYQQGELLGYEIREYLLEKFSRRCAYCGAKDVQLQIEHIKPKALGGTNRVSNLTLACEPCNLRKGKMPIEDFLRKKPDLLSKIKSRAQSPLTDAASVNASRYAIGDKIRSIGLPTCFWSGGRTKKNRVFQGYAKDHWIDAACVGESGVSVNIGSVKPISISAIGRGSRQVSCVDKYGFPRGKAGTVKRVFGFSTGDFVRLTRLSGKYAGVWVGIIAGTRKSGYLDIKCGKKKITAKHSEFRLLNHGDGYVYA	301		n/a	Soil	SRR7151665	FALSE	0									FALSE
513	MG35-418	MG35	HEARO	YEIREYLLNKWERKCTYCKVENIPLQVEHIHPKAKGGSNRISNLCLACEKCNLKKGTQDINDFLLKKPDLLKQIMAQVKQPLKDATAVNSTRWALFNQLKLTGLPVTTGSGGQTKYNRTRLELPKTHYFDAACVGKVDKLIVLTTQPLLIKANGHGTRQMCRTDKFGFPSRYVPRDKFVKGFQTGDIVKAVVTRGKKVGQYIGRVAVRSSGSFNISAKELVQGISHKYCQTLQRKDGYSYQF	242		n/a	Fresh-water associated sediment	n/a	TRUE	2107706	Bacteria	Cyanobacteria					filamentous cyanobacterium Phorm 6	filamentous cyanobacterium Phorm 6	FALSE
514	MG35-182	MG35	HEARO	APITAISQELVRFDMQAIENPEIAGVGYQQGELAGYEVNDYLLEKWNRTCAYCGARDVPLQIEHITPRSRGGSNRVSNLAIACEPCNQDKDNQPVAVFLAARPALLKRITAQAKAPLKDAAAVNATRWALFNVLQATGLPVETGSGGRTKYNRARLGIPKAHALDAACVGQVDTLHGWRCPTLAIKATGRGAYQRTRLDRFGFPRGYLTRHKRFHGFQTGDRVVAQVPTGKKAGCHVGRVAVRATGSFNIQTIGGVVQGISHRYCRVLQRADGYGYSLNPKSTEVGTHHAP	291		n/a	Salt-water associated sediment	n/a	TRUE	69360	Bacteria	Proteobacteria	Gammaproteobacteria	Chromatiales	Chromatiaceae	Thiocapsa	Thiocapsa rosea	Thiocapsa rosea	FALSE
515	MG35-306	MG35	HEARO	MNRNSVFVLDTNKKPCNPVHPAVARKLLKQKKAAVFRRYPFTIILKEESKDETKELRVKIDPGAKTTGLAIASETNIVWCADLEHRGFQIRDNLSNRKIRRRSRRNRKTRYRKPRFLNRKRPKGWLPPSLMSRVFNIESWVNKLCRLARITAISQELVRFDTQKMVNPEINGTEYQRGELFGYEVREYLLDKFNRTCVYCNTKEGPFNLDHFHPKSKGGSDRVSNLVLSCVKCNQKKDNQLPADFLSDKALLLAKIEKQRKQPLADTVAVNATRWKLKEVLENTGLPVEVGSGGLTKFNRRKLGISKSHWTDAACVGTSTPNSLNVKGYQPLLIKAMGRGSRHKVNSDKYGFPRGAPKFRQKSFFGFQTGDMVKAIVPKGKYTGTHTGRIAVRKKGNFK…	485		HEARO	Salt-water associated sediment	n/a	TRUE	118323	Bacteria	Cyanobacteria		Oscillatoriales	Oscillatoriaceae	Oscillatoria	Oscillatoria acuminata	Oscillatoria acuminata	FALSE
516	MG35-380	MG35	HEARO	MVFVLDRRKKPLMPCSAKRARLLLAQGRARVHRLVPFTIRLVDRTVEDSSLQPVRVKIDPGSKTTGMALVRDEVAVDPETGEIRRVAHGLFLAELHHRGHAIRDALAARRAFRRRRRAQLRHRAP	125		HEARO	Salt-water associated sediment	n/a	TRUE	1158292	Bacteria	Proteobacteria	Betaproteobacteria	Burkholderiales		Thiomonas	Thiomonas sp. FB-Cd	Thiomonas sp. FB-Cd	FALSE
517	MG35-381	MG35	HEARO	MVFVLDRRKKPLMPCSAKRARLLLAQGRARVHRLVPFTIRLVDRTVGDSSLQPVRVKIDPGSKTTGMALVRDEVAVD	77		HEARO	Salt-water associated sediment	n/a	TRUE	1158292	Bacteria	Proteobacteria	Betaproteobacteria	Burkholderiales		Thiomonas	Thiomonas sp. FB-Cd	Thiomonas sp. FB-Cd	FALSE
518	MG35-382	MG35	HEARO	MVFVLDRRKKPLMPCSAKRARLLLAQGRARVHRLVPFTIRLVDRTVGDSSLQPVRVKIDPGSKTTGMALVRDEVAVDPETGEIRRVAHGLFLAELHHRGHAIRDALAARRAFRRRRRAQLRHRAPRFDNRRRPDGWLAPSLQHRVDTTMAWVRRFQRCAPMTALSQELVRFDTQLMQNPEISGVAYQQGTLAGYEMREYLLEKWGRRCAYCPATDVPLEVEHIVPRSRGGSNRIANLTLACRTCNQAKDNRDITEFLAHDPVRLARIQAQAKAPLRDAAAVNSTRWALIQALKATALPVETGTGGRTKFNRARLHLPKTHALDAACVGEVDAVLAADKPALCIRATGRGSYQRTRLDRFGFPRGVLTRRKHHFGFQTGDMVRAAVPSGKKAGTYTGRVA…	469		HEARO	Salt-water associated sediment	n/a	TRUE	1158292	Bacteria	Proteobacteria	Betaproteobacteria	Burkholderiales		Thiomonas	Thiomonas sp. FB-Cd	Thiomonas sp. FB-Cd	FALSE
519	MG35-383	MG35	HEARO	MVFVLDRRKKPLMPCSAKRARLLLAQGRARVHRLVPFTIRLVDRTVGDSSLQPVRVKIDPGSKTTGMALVRDEVAVDPETGEIRRVAHGLFLAELHHRGHAIRDALAARRAFRRRRRAQLRHRAPRFDNRRRPDGWLAPSLQHRVDTTMAWVRRFQRCAPMTALSQELVRFDTQLMQNPEISGVAYQQGTLAGYEMREYLLEKWGRRCAYCPATDVPLEVEHIVPRSRGGSNRIATPPLACRTCTQAKDNRAITEFLAHDPVRLARIQAQAKAPLRDAAAVNSTRWALIQALKATALPVET	301		n/a	Salt-water associated sediment	n/a	FALSE	0									FALSE
520	MG35-407	MG35	HEARO	TALSQELVRFDTQLMQNPEISGVAYQQGTLAGYEMREYLLEKWGRRCAYCPATDVPLEVEHIVPRSRGGSNRIANLTLACRTCNQAKDNRDITEFLAHDPVRLARIQAQAKAPLRDAAAVNSTRWALIQALKATALPVETGTGGRTKFNRARLHLPKTHALDAACVGEVDAVLAADKPALCIRATGRGSYQRTRLDRFGFPRGVLTRRKHHFGFQTGDMVRAAVPSGKKAGTYTGRVAVRASGSFNIQTPQGVIQGVSHRHCRMLQRADGYGYSWTKIVSQQGVAGTGAAQAAALSLSGLNAGVSRAN	308		n/a	Salt-water associated sediment	n/a	TRUE	1158292	Bacteria	Proteobacteria	Betaproteobacteria	Burkholderiales		Thiomonas	Thiomonas sp. FB-Cd	Thiomonas sp. FB-Cd	FALSE
521	MG35-422	MG35	HEARO	MVYVLNMNGQPLMPCKEAKARKLLKNHCAKPVKKEPFTIQLLFDCENQVQNITLGIDAGSKHIGLSATTEQKELYAADVELRNNVVELLSTRKQYRRARRSKLRYRAPRFYNRVHSKNKGWLAPSIEQKISTHLRVVCDVYKILPVSKIIVETASFDIQRIENPDISGKEYQQGSQLSFWNVREYVLWKDNHECQCCHGKSKDNILNVHHIESRKTGGDSPNNLITLCRYCHDKYHKGKIEMDLKRRLSLRDAAFMGTMRWSFYHRLKEKFPDVSMTYGYITKNTRIQYGLPKTHYTDARCISGNLLAEPLGYYFFQKKVRCHNRQIHKINIQKGGKRKRNQAKYLVKGFRLFDKVRYKNQIGFVLGRRASGYFDIRTLNGEVIHRSALYKKLELIDTR…	421		HEARO	Human stool	n/a	TRUE	154046	Bacteria	Firmicutes	Clostridia	Clostridiales	Clostridiaceae	Hungatella	Hungatella hathewayi	Hungatella hathewayi	FALSE
522	MG35-423	MG35	HEARO	MSNFVFLIDANKSPMNPIHPCHARKLMESGKAAIFRRYPFTLIMGRVVENIITYPLTLKIDPGSKTTGISLVNNRDEVIWGMELQHRGLAIKDSLESRSAVRGRRRARNTRYRPARFLNRTRPKGWLAPSLLHRVLTTETWVKRLMRFAPVTNVVQELVRFDLQQIENPEISGIEYQQGELAGYEVREYLLNKWDRKCAYCSVENVPVQIEHIQPKSKGGTNRISNLCLACEKCNLKKGTQDIQVFLAKKPDLLKRILAQARSPLKDAAAVNSTRWTLFNALKETGLPVTTGTGGQTKFNRNRLGLPKSHWLDAACVGIVETLKVLISNPLLVKATGMGTRRRCRMDKFGFPCCKPRKEYLHGWKTGDIATIGCITGRVVVQSDKRLEVRLGKVRHGGQ…	415		HEARO	Fresh-water associated sediment	n/a	TRUE	1151	Bacteria	Cyanobacteria		Oscillatoriales			Oscillatoriales cyanobacterium	Oscillatoriales cyanobacterium	FALSE
523	MG35-424	MG35	HEARO	MLTGLLAEQVDPAGIRKGDTLKVFVLNMRGKPLMPCSPAKARHMLKAGKAVVARRTPFTVKLTIATGETKQDVTLGVDAGAKHVGISATTEKEEVFASEVELRQDITGLLADRLAFRRSRRNRKTRYRVPRFNNRVRSKHKGWLAPSVENRIQAHISRIEAVCRVLPITKIVIETASFDIQKIKNPEVEGTDYQQGDQLGFWNVREYVLFRDVHVCQHCRGRSKDPILNVHHLESRKTGGDAPNNLITLCETCHKAYHAGKIKLKTRRGTSFRAEAFMGIMRRTLLDRVRKAHPELSVENTYGYLTKHKRIALGLPKTHCADAFCIAGNLNALRRGDFLYQRQTRKHNRQIHKCSILKGGVRKLHQAPFLVKGFRLFDKVKCTGRIGIIFGRRSTGSFD…	432		HEARO	Human stool	SRS3638610	TRUE	1852381	Bacteria	Proteobacteria	Betaproteobacteria	Burkholderiales	Sutterellaceae	Duodenibacillus	Duodenibacillus massiliensis	Duodenibacillus massiliensis	FALSE
524	MG35-425	MG35	HEARO	MLTGLLAEQVDPAGIRKGDTLKVFVLNMRGKPLMPCSPAKARHMLKAGKAVVARRTPFTIKLTIATGETKQDVTLGVDAGAKHVGISATTEKEEVFASEVELRQDITGLLADRLAFRRSRRNRKTRYRVPRFNNRVRSKHKGWLAPSVENRIQAHISRIEAVCRVLPITKIVIETASFDIQKIKNPEVEGTDYQQGDQLGFWNVREYVLFRDGHVCQHCRGRSKDPILNVHHLESRKTGGDAPNNLITLCETCHKAYHAGKIKLKTRRGTSFRAEAFMGIMRRTLLDRVRKAHPELSVENTYGYLTKHKRIALGLPKTHCADAFCIAGNLNALRRGDFLYQRQTRKHNRQIHKCSILKGGVRKLHQAPFLAKGFRLFDKVKCTGRIGIIFGRRSTGSFD…	432		HEARO	Human stool	SRS3638580	TRUE	1262976	Bacteria	Proteobacteria	Betaproteobacteria	Burkholderiales	Sutterellaceae	Sutterella	Sutterella sp. CAG:397	Sutterella sp. CAG:397	FALSE
525	MG35-426	MG35	HEARO	MLKAGKAVVARRTPFTIKLTIATGETKQDVTLGVDAGAKHVGISATTEKEEVFASEVELRQDITGLLADHLAFRRSRRNRKTRYRVPRFNNRVRSKHKGWLAPSVENRIQAHISRIEAVCRVLPITKIVIETASFDIQKIKNPEVEGTDYQQGDQLGFWNVREYVLFRDGHVCQHCRGRSKDPILNVHHLESRKTGGDAPNNLITLCETCHKAYHAGKIKLKTRRGTSFRAEAFMGIMRRTLLDRVRKAHPELSVENTYGYLTKHKRIALGLPKTHCADAFCIAGNLNALRRGDFLYQRQTRKHNRQIHKCSILKGGVRKLHQAPFLVKGFRLFDKVKCTGRIGIIFGRRSTGSFDVRTLDGTRLSAGISSKKLTLLEKRTTFLTQLRK	389	mixed	HEARO	Human stool	SRS3638591	TRUE	1852381	Bacteria	Proteobacteria	Betaproteobacteria	Burkholderiales	Sutterellaceae	Duodenibacillus	Duodenibacillus massiliensis	Duodenibacillus massiliensis	FALSE
526	MG35-427	MG35	HEARO	VLHTANLPLTLAKVSLRQVWPAYRRKGTYIMVYVVANDGQPLMPTERHGKVCRMLRSGMAKVIKKCPFTIQLQYESERNVQPVSLGVDAGSKHIGISATTKAKVLYESDVELRDDIVKLLATRRQLRRSRRSRKTRYRPARFDNRKRKEGWLAPSIRQKIGSHLTVVANVCKILPINQIIVETASFDIQKIKNPEIQGIEYQQGEQMDFWNVREYVFFRDGHTCQCCKGRSKDKILNVHHIESRKTGGNAPNNLITLCETCHKGYHNGTVILPKNIKRGMQFKDAAFMGIMRWAFYNALKEQYEPAVPVSMTYGYLTKNTRIEHGLLKEHYIDARCISGNPDAVSDGTYYYQKKVRCHNRQIHKQTILKGGIRKSNQAEYLVKGYRLFDKVRYQGREYF…	445		HEARO	Human stool	ERR688553	TRUE	39488	Bacteria	Firmicutes	Clostridia	Clostridiales	Lachnospiraceae	Anaerobutyricum	Anaerobutyricum hallii	Anaerobutyricum hallii	FALSE
527	MG35-428	MG35	HEARO	MLTGLLAEQVDPAGIRKGDTLKVFVLNMRGKPLMPCSPAKARHMLKAGKAVVARRTPFTIKLTIATGETKQDVTLGVDAGAKHVGISATTEKEEVFASEVELRQDITGLLADRLAFRRSRRNRKTRYRAPRFDNRVRSKHKGWLAPSVENRIQAHISRIEAVCRVLPITKIVIETASFDIQKIKNPEVEGTDYQQGDQLGFWNVREYVLFRDGHVCQHCRGRSKDPILNVHHLESRKTGGDAPNNLNTLCETCHKAYHAGKIKLKARRGTSFRAEAFMGIMRRTLLDRVRKAHPELSVENTYGYLTKHKRIALGLPKTHCADAFCIAGNLNALRRGDFLYQRQTRKHNRQIHKCSILKGGVRKLHQAPFLVKGFRLFDKVKCTGRIGIIFGRRSTGSFD…	432		HEARO	Human stool	n/a	TRUE	1852381	Bacteria	Proteobacteria	Betaproteobacteria	Burkholderiales	Sutterellaceae	Duodenibacillus	Duodenibacillus massiliensis	Duodenibacillus massiliensis	FALSE
528	MG35-429	MG35	HEARO	MLKAGKAVVARRTPFTIKLTIATGETKQDVTLGVDAGAKHVGISATTEKEEVFASEVELRQDITGLLADRLAFRRSRRNRKTRYRAPRFNNRVRSKHKGWLAPSVENRIQAHISRIEAICRVLPITKIVIETASFDIQKIKNPEVEGTDYQQGDQLGFWNVREYVLFRDGHVCQHCRGRSKDPILNVHHLESRKTGGDAPNNLITLCETCHKAYHAGKIKLKTRRGTSFRAEAFMGIMRRTLLDRVRKAHPELSVENTYGYLTKHKRIALGLPKTHCADAFCIAGNLNALRRGDFLYQRQTRKHNRQIHKCSILKGGVRKLHQAPFLVKGFRLFDKVKCTGRIGIIFGRRSTGSFDVRTLDGTRLSAGISSKKLTLLEKRTTFLTQLRK	389		HEARO	Human stool	n/a	TRUE	995019	Bacteria	Proteobacteria	Betaproteobacteria	Burkholderiales	Sutterellaceae			Sutterellaceae	FALSE
529	MG35-430	MG35	HEARO	MQEVLKTVVYVINIDEKPLMPCKEAKARKLLKQDKAKIYKREPFTIQLLFECENKTQDITFGVDAGSKHIGLSATTDKRELYAADIELRRDIVDLLSTRRANRRARRNRLRYRAPRFNNRVHSKHKGWLAPSIEQKIQCHFQVIKNVHDILPITKIVVEVASFDIQKIKNPNISGDDYQKGDQLGFWNIREYVLFRDNHICQCCKGKSKDSILNVHHIESRKTGGNAPNNLITLCETCHAGYHNGNVKLPKNIKRGMSFRDATFMGVMRWAFFNRLKATYPNVSMTFGYITKNTRIQNGLPKEHYVDARCISGNPAVEPLGYYYYQKKVRCHNRQIYKANTLKGGKKRLNQAPYNVKGFRLFDKVKYNNKICFIFGRRSSGYFDLRKLDGTKVSASASY…	422	unclassified	HEARO	Human stool	SRR2228151, SRR2228211, SRR2245518, SRR2246384, SRR2248206, SRR2249278, SRR2250641, SRR2251641, SRR2227362, SRR2228055, SRR2228172, SRR2228210, SRR2228216, SRR2228446, SRR2228771	FALSE	0									FALSE
530	MG35-431	MG35	HEARO	MVYVVANDGQPLMPTERHGKVCRMLKSGMAKVVKKCPFTIQLQYESERNVQPVSLGVDAGSKHIGISATTKTKVLYESDVELRDDIVKLLATRRQLRLSRRSRKTRYRPVRFDNRKRKEGWLAPSIRQKIGSHLTVVANVCKILPINQIIVETASFDIQKIKDPEIQGIEYQQGEQMDFWNIREYVLFWDGHTCQCCKGRSKDKILNVHHIESRKTGGNAPNNLITLCETCHKGYHNGTVILPKNIKHGMQFKDAAFMGIMRWTFYNTLKEQYEPDIPVSMTYGYLTKNTRIEHGLPKEHYIDARCISGNPDAVSDGTYYYQKKVRCHNRQIHKQTILKDGVRKSNQAEYLVKGYRLFDKVRYQGREYFIFGRRKSGFFDIRTLSGEKVNKGSISVKKL…	415		HEARO	Human stool	n/a	FALSE	0									TRUE
531	MG35-432	MG35	HEARO	MRGKPLMPCSPAKARHMLKAGKAVVVRRTPFTIKLTIATGETKQDVTLGVDAGARHVGISATTEKEEVFASEVALRQDITGLLADRLAFRRARRNRKTRYRAPRFNNRVRSKHKGWLAPSVENRIQAHMSRIDAVCRLLPVTKIVIETASFDVQKIKNPTIEGTDYQQGDQLGFWNVREYVLFRDGHICQHCRGRSKDPILNVHHLESRKTGGDAPNNLITLCETCHKAYHAGKIKLKVKRGQSFRAEAFMGIMRWTLLDRVRKTHPKLPVENTYGYLTKHKRIALGLPKTHCADAFCIAGNLKALRRGDFLFQQQTRKHNRQIHKCSILKGGVRKLNQAPFLVKGFRLFDKVRIGGQIGFVFGRRVRGLFNIRRLDKTVIGTDINCKKLSLLETRKTF…	406		HEARO	Human stool	n/a	TRUE	1574262	Bacteria	Proteobacteria	Betaproteobacteria	Burkholderiales	Sutterellaceae	Sutterella	Sutterella sp. KLE1602	Sutterella sp. KLE1602	FALSE
532	MG35-433	MG35	HEARO	MLKAGKAVVARRTPFTIKLTIATGETKQDVTLGVDAGAKHVGISATTEKEEVFASEVELRQDITGLLADRLAFRRSRRNRKTRYRVPRFNNRVRSKHKGWLAPSVENRIQAHISRIEAVCRVLPITKIVIETASFDIQKIKNPEVEGTDYQQGDQLGFWNVREYVLFRDGHVCQHCRGRSKDPILNVHHLESRKTGGDAPNNLITLCETCHKAYHAGKIKLKTRRGTSFRAEAFMGIMRRTLLDRVRKAHPELSVENTYGYLTKHKRIALGLPKTHCADAFCIAGNLNALRRGDFLYQRQTRKHNRQIHKCSILKGGVRKLHQAPFLVKGFRLFDKVKCTGRIGIIFGRRSTGSFDVRTLDGTRLSAGISSKKLTLLEKRTTFLTQLRK	389		HEARO	Human stool	SRS3638580	TRUE	995019	Bacteria	Proteobacteria	Betaproteobacteria	Burkholderiales	Sutterellaceae			Sutterellaceae	FALSE
533	MG35-434	MG35	HEARO	MRGKPLMPCSPAKARHMLKAGKAFVVRRTPFTIKLTIATGETKQDVTLGVDAGARHVGISATTEKEEVFASEVKLRQDITGLLADRLAFRRARRNRKTRYRSPRFNNRVRSKHKGWLASSVENRIQAHMSRIDAVCRLLPVTKIVIEAASFDVQKIKNPTIEGTDYQQGDQLGFWNVREYVLFRDGHVCQHCHGRSRDKILNVHHLESRKTGGDAPNNLITLCETCHKAYHAGKIKLKVKRGQSFRAEAFMGIMRWTLLDRVRKTHPKLPVENTYGYLTKHKRIALGLPKTHCADAFCIAGNLKALRRGDFLFQQQTRKHNRQIHRCSILKGGVRKLNQAPFLVKGFRLFDKVRIGGQIGFVFGRRVRGIFNIRRLDKTVIGKDINCKKLSLLETRKTF…	406		HEARO	Human stool	ERR1728060, ERR1728059, ERR1728058	TRUE	1574262	Bacteria	Proteobacteria	Betaproteobacteria	Burkholderiales	Sutterellaceae	Sutterella	Sutterella sp. KLE1602	Sutterella sp. KLE1602	FALSE
534	MG35-435	MG35	HEARO	VIYVLNIEGQPLMPCKEAKARKLLKQNKAKIYKREPFTIQLLFVCENQTQDITLGVDAGSKHIGLSATTKEKELYAADVELRNDIVELLAIRRQNRRARRNRLRYRKPRFNNRVYSKKSGWLAPSVEQKIRTHFRVIEDIHKLLPITKIVVETASFDIQKIKNPEIHNEEYQQGEQLGFWNVREYVLFRDNHTCQCCKGKSKDKILNVHHIESKKTGGNAPNNLITLCETCHKGYHNGTVKLLKTIKRGMSFKDAAFMGIMRWSFYDRLKEAYPNVFMTYGYITKNTRVKCNLPKEHYIDARCISGNPNVEPLGYYFYQKKVRCHNRQIHKAKILKGGKKKMNQASYLVKGFRLFDKVEFDGQVGFIFGRRNSGYFDVRKLNKEVISRSASYKKLTFLE…	416	vir	HEARO	Human stool	n/a	FALSE	0									FALSE
535	MG35-436	MG35	HEARO	MLTGLLAEQVDPAGIRKGDTLKVFVLNMRGKPLMPCSPAKARHMLKAGKAVVARRTPFTIKLTIATGETKQDVTLGVDAGAKHVGISATTEKEEVFASEVELRQDITGLLADRLAFRRSRRNRKTRYRAPRFNNRVRSKHKGWLAPSVENRIQAHISRIEAICRVLPITKIVIETASFDIQKIKNPEVEGTDYQQGDQLGFWNVREYVLFRDGHVCQHCRGRSKDPILNVHHLESRKTGGDAPNNLITLCETCHKAYHAGKIKLKTRRGTSFRAEAFMGIMRRTLLDRVRKAHPELSVENTYGYLTKHKRIALGLPKTHCADAFCIAGNLNALRRRDFLYQRQTRKHNRQIHKCSILKGGVRKLHQAPFLVKGFRLFDKVKCTGRIGIIFGRRSTGSFD…	432		HEARO	Human stool	n/a	TRUE	1852381	Bacteria	Proteobacteria	Betaproteobacteria	Burkholderiales	Sutterellaceae	Duodenibacillus	Duodenibacillus massiliensis	Duodenibacillus massiliensis	FALSE
536	MG35-437	MG35	HEARO	MLTGLLAEQVDPAGIRKGDTLKVFVLNMRGKPLMPCSPAKARHMLKAGKAVVARRTPFTIKLTIATGETKQDVTLGVDAGAKHVGISATTEKEEVFASEVELRQDITGLLADRLAFRRSRRNRKTRYRAPRFNNRVRSKHKGWLAPSVENRIQAHISRIEAVCRVLPITKIVIETASFDIQKIKNPEVEGTDYQQGDQLGFWNVREYVLFRDGHVCQHCRGRSKDPILNVHHLESRKTGGDAPNNLITLCETCHKAYHAGKIKLKTRRGTSFRAEAFMGIMRRTLLDRVRKAHPELSVENTYGYLTKHKRIALGLPKTHCADAFCIAGNLNALRRGDFLYQRQTRKHNRQIHKCSILKGGVRKLHQAPFLVKGFRLFDKVKCTGRIGIIFGRRSTGSFD…	432		HEARO	Human stool	n/a	TRUE	1262976	Bacteria	Proteobacteria	Betaproteobacteria	Burkholderiales	Sutterellaceae	Sutterella	Sutterella sp. CAG:397	Sutterella sp. CAG:397	FALSE
537	MG35-438	MG35	HEARO	MVYVVANDGQPLMPTERHGKVCRMLKSGMAKVIKKCPFTIQLQYESERNVQPVSLGVDAGSKHIGISATTKTKVLYESDVELRDDIVKLLATRRQLRRSRRNRKTRYRPARFDNRKRKEGWLAPSIRQKMESHLTVVANVCKILPVSRIIVETASFDIQKIKNPDIQGVEYQQGEQMDFWNIREYVFFRDGHTCQCCKGRSKDKILNVHHIESRKTGGNAPNNLITLCETCHKGYHNGTVILPKNIKRGMKFKDAAFMGIMRWAFYNALKEQYEPAIPVSMTYGYLTKNTRIRHNLPKEHHIDARCISGNPDAVSDGTYYYQKKVRCHNRQIHKQTILKGGIRKSNQAEYLVKGYRLFDKVRYHGREYFIFGRRKTGFFDIRTLSGEKVNKGSISVKKL…	415	unclassified	HEARO	Human stool	n/a	TRUE	39488	Bacteria	Firmicutes	Clostridia	Clostridiales	Lachnospiraceae	Anaerobutyricum	Anaerobutyricum hallii	Anaerobutyricum hallii	FALSE
538	MG35-439	MG35	HEARO	MVYVVANDGQPLMPTNRYGKVYRMLRSGMAVVVKKCPFTIQLQYESERNVQPVVLGIDAGSKHVGVSATTKAKVLYESDVELRGDIVKLLATRRQLRRSRRSRKTRYRPARFDNRKRKNGWLAPSIRQKIESHLTVVANVCKILPVSRIIVETASFDIQKIKNPDIQGTEYQQGEQMDFWNVREYVFFRDGHTCQCCKGRSKDKILNVHHIESRKTGGNAPNNLITLCETCHKGYHNGMVTLPKNIKRGMKFKDVAFMGIMRWTFYNTLKEQYEPDIPVSMTYGYLTKNTRICHDLPKGHCIDARCISGNPDAVSDGTYYYQKKVRCHNRQIHKQTILKGGVRKSNQAEYLVKGYRLFDKVRYQGMEYFIFGRRKSGFFDIRTLSGEKVNKGSISVKKL…	415		HEARO	Human stool	n/a	TRUE	39488	Bacteria	Firmicutes	Clostridia	Clostridiales	Lachnospiraceae	Anaerobutyricum	Anaerobutyricum hallii	Anaerobutyricum hallii	FALSE
539	MG35-440	MG35	HEARO	MLTGLLAEQVDPAGIRKGDTLKVFVLNMRGKPLMPCSPAKARHMLKAGKAVVARRTPFTIKLTIATGETKQDVTLGVDAGAKHVGISATTEKEEVFASEVELRQDITGLLADRLAFRRSRRNRKTRYRAPRFDNRVRSKHKGWLAPSVENRIQAHISRIEAVCRVLPITKIVIETASFDIQKIKNPEVEGTDYQQGDQLGFWNVREYVLFRDGHVCQHCRGRSKDPILNVHHLESRKTGGDAPNNLITLCETCHKAYHAGKIKLKARRGTSFRAEAFMGIMRRTLLDRVRKAHPELSVENTYGYLTKHKRIALGLPKTHCADAFCIAGNLNALRRGDFLYQRQTRKHNRQIHKCSILKGGVRKLHQAPFLVKGFRLFDKVKCTGRIGIIFGRRSTGSFD…	432		HEARO	Human stool	n/a	TRUE	1852381	Bacteria	Proteobacteria	Betaproteobacteria	Burkholderiales	Sutterellaceae	Duodenibacillus	Duodenibacillus massiliensis	Duodenibacillus massiliensis	FALSE
540	MG35-441	MG35	HEARO	MVYVLANDGQPLMPTERHGKVCRMLKSGIAKVVKKCPFTIQLQYESERNVQPVALGIDAGSKHVGVSATTKAKVLYESDVELRDDIVKLLATRRQLRRRRRSRKTRYRPARFDNRRRKEGWLAPSIRQKIESHLTVVANVCKILPVSQIIVETASFDIQKIKNPDIQGIEYQQGEQMDFWNIREYVLFRDGHTCQCCKGKSKDKVLNVHHIESRKTGGNAPNNLITLCETCHKGYHNGTVTLPKNIKRGMKFKDAAFMGIMRWTFYNTLKEQYEPDIPVHYTYGYITKNTRINHNLPKGHCIDARCISGNPDAVSDGTYYYQKKVRCHNRQIHIQTILKGGIRKSNQAEYLVRGFRLFDKVRYQGREYFIFGRRKSGFFDIRTLSGEKVNKGSINVKRL…	415		HEARO	Human stool	n/a	TRUE	39488	Bacteria	Firmicutes	Clostridia	Clostridiales	Lachnospiraceae	Anaerobutyricum	Anaerobutyricum hallii	Anaerobutyricum hallii	FALSE
541	MG35-442	MG35	HEARO	MVYVVANDGQPLMPTERHGKVCRMLKSGMAKVVKKCPFTIQLQYESERNVQPVSLGVDAGSKHIGISATTKTKVLYESDVELRDDIVKLLATRRQLRLSRRSRKTRYRPVRFDNRKRKEGWLAPSIRQKIGSHLTVVANVCKILPINQIIVETASFDIQKIKDPEIQGIEYQQGEQMDFWNIREYVLFRDGHTCQCCKGRSKDKILNVHHIESRKTGGNAPNNLITLCETCHKGYHNGTVILPKNIKHGMQFKDAAFMGIMRWTFYNTLKEQYEPDIPVSMTYGYLTKNTRIEHGLPKEHYIDARCISGNPDAVSDGTYYYQKKVRCHNRQIHKQTILKDGVRKSNQAEYLVKGYRLFDKVRYQGREYFIFGRRKSGFFDIRTLSGEKVNKGSISVKKL…	415	bac	HEARO	Human stool	n/a	TRUE	39488	Bacteria	Firmicutes	Clostridia	Clostridiales	Lachnospiraceae	Anaerobutyricum	Anaerobutyricum hallii	Anaerobutyricum hallii	TRUE
542	MG35-443	MG35	HEARO	MVYVLANDGQPLMPTERHGKVCRMLKSGIAKVVKKCPFTIQLQYESERNVQPVALGIDAGSKHVGVSATTKAKVLYESDVELRDDIVKLLATRRQLRRRRRSRKTRYRPARFDNRRRKEGWLTPSIRQKIESHLTVVANVCKILPVSQIIVETASFDIQKIKNPDIQGIEYQQGEQMDFWNIREYVLFRDGHTCQCCKGKSKDKVLNVHHIESRKTGGNAPNNLITLCETCHKGYHNGTVTLPKNIKRGMKFKDAAFMGIMRWTFYNTLKEQYEPDIPVHYTYGYITKNTRINHNLPKGHCIDARCISGNPDAVSDGTYYYQKKVRCHNRQIHKQTILKGGIRKSNQAEYLVRGFRLFDKVRYQGREYFIFGRRKSGFFDIRTLSGEKVNKGSINVKRL…	415		HEARO	Human stool	n/a	TRUE	39488	Bacteria	Firmicutes	Clostridia	Clostridiales	Lachnospiraceae	Anaerobutyricum	Anaerobutyricum hallii	Anaerobutyricum hallii	FALSE
543	MG35-444	MG35	HEARO	MLKAGKAVVARRTPFTIKLTIATGETKQDVTLGVDAGAKHVGISATTEKEEVFASEVELRQDITGLLADRLAFRRSRRNRKTRYRVPRFNNRVRSKHKGWLAPSVENRLQAHISRIEAVCRVLPITKIVIETASFDIQKIKNPEVEGTDYQQGDQLGFWNVREYVLFRDGHVCQHCRGRSKDPILNVHHLESRKTGGDAPNNLITLCETCHKAYHAGKIKLKTRRGTSFRAEAFMGIMRRTLLDRVRKAHPELSVENTYGYLTKHKRIALGLPKTHCADAFCIAGNLNALRRGDFLYQRQTRKHNRQIHKCSILKGGVRKLHQAPFLVKGFRLFDKVKCTGRIGIIFGRRSTGSFDVRTLDGTRLSAGISSKKLTLLEKRTTFLTQLRK	389		HEARO	Human stool	n/a	TRUE	1852381	Bacteria	Proteobacteria	Betaproteobacteria	Burkholderiales	Sutterellaceae	Duodenibacillus	Duodenibacillus massiliensis	Duodenibacillus massiliensis	FALSE
544	MG35-445	MG35	HEARO	VTLRNDIVNLLSTRREARRTRRSRKTRYRKPRFNNRTRKDGWLAPSVRQKVDTHLTTVRKVTEILPVNSITVETASFDIQKIKNLNIVSTDYQHGEQFDFWNVREYILFRDGHKCQCCKGKSKDPVLNVHHIESRKTGGNAPNNLITLCETCHKGYHNGTVSLPKNIRRGMKFNDAAFMGIMRLAFFNKVKETYEPLGIMVNMTYGYITKNTRIEHNLPKDHFIDARCISGHPDATSDGTVFYQKKVRCHNRQIHKQKIFKGGIRKRNQAPYEVKGFRLYDEVLWKGQKCFIFGRRSTGRMDLRLLDGTHINASVGYKNLKLLRKRSNYLTEQRKVG	337		n/a	Human stool	n/a	FALSE	0									FALSE
545	MG35-446	MG35	HEARO	MRGKPLMPCSPAKARHMLKAGKAVVVRRTPFTIKLTIATGETKQDVTLGVDAGARHVGISATTEKEEVFASEVALRQDITGLLADRLAFRRARRNRKTRYRAPRFNNRVRSKHKGWLAPSVENRIQAHMSRIEAVCRLLPVTKIVIETASFDIQKIRNPEVEGTGYQQGDQLGFWNVREYVLFRDGHICQHCRGRSKDPILNVHHLESRKTGGDAPNNLITLCETCHKAYHAGKIKLKVKRGQSFRAEAFMGIMRWTLLDRVRKTHPKLPVENTYGYLTKHKRIALGLPKTHCADAFCIAGNLKALRRGDFLFQQQTRKHNRQIHRCSILKGGVRKLNQTPFLVKGFRLFDKVKCKGRIGFIFGRRSFGYFDVRTLDGVRLSANVSFKKLMLVEKRTTF…	413		HEARO	Human stool	n/a	TRUE	40544	Bacteria	Proteobacteria	Betaproteobacteria	Burkholderiales	Sutterellaceae	Sutterella		Sutterella	FALSE
546	MG35-447	MG35	HEARO	MRGKPLMPCSPAKARHMLKAGKAVVVRRTPFTIKLTIATGETKQDVTLGVDAGARHVGISATTEKEEVFASEVALRQDITGLLADRLAFRRARRNRKTRYRAPRFNNRVRSKHKGWLAPSVENRIQAHMSRIEAVCRLLPVTKIVIETASFDIQKIRNPEVEGTGYQQGDQLGFWNVREYVLFRDGHVCQHCHGRSRDKILNVHHLESRKTGGDAPNNLITLCETCHKAYHAGKIKLKVKRGQSFRAEAFMGIMRWTLLDRVRKTHPKLPVENTYGYLTKHKRIALGLPKTHCADAFCIAGNLKALRRGDFLFQQQTRKHNRQIHKCSILKGGVRKLNQAPFLVKGFRLFDKVRIGGQIGFVFGRRVRGTFNIRRLDKTVIGTDINCKKLSLLETRKTF…	406		HEARO	Human stool	n/a	TRUE	1897024	Bacteria	Proteobacteria	Betaproteobacteria	Burkholderiales	Sutterellaceae	Sutterella	Sutterella sp. 63_29	Sutterella sp. 63_29	FALSE
547	MG35-448	MG35	HEARO	MRGKPLMPCSPAKARHMLKAGKAVVVRRTPFTIKLTIATGETKQDVTLGVDAGARHVGISATTEKEEVFASEVALRQDITGLLADRLAFRRARRNRKTRYRSPRFNNRVRSKHKGWLASSVENRIQAHMSRIDAVCRLLPVTKIVIEAASFDVQKIKNPTIEGTDYQQGDQLGFWNVREYVLFRDGHICQHCRGRSKDPILNVHHLESRKTGGDAPNNLITLCETCHKAYHAGKIKLKVKRGQSFRAEAFMGIMRWTLLDRVRKTHPKLPVENTYGYLTKHKRIALGLPKTHCADAFCIAGNLKALRRGDFLFQQQTRKHNRQIHRCSILKGGVRKLNQAPFLVKGFRLFDKVRIGGQIGFVFGRRVRGIFNIRRLDKTVIGKDINCKKTESSRNTQNF…	401		HEARO	Human stool	n/a	TRUE	2644090	Bacteria	Proteobacteria	Betaproteobacteria	Burkholderiales	Sutterellaceae	Sutterella		Sutterella	FALSE
548	MG35-449	MG35	HEARO	MLKAGKAVVARRTPFTIKLTIATGETKQDVTLGVDAGAKHVGISATTEKEEVFASEVELRQDITGLLADRLAFRRSRRNRKTRYRAPRFNNRVRSKHKGWLAPSVENRIQAHISRIEAICRVLPITKIVIETASFDIQKIKNPEVEGTDYQQGDQLGFWNVREYVLFRDGHVCQHCRGRSKDPILNVHHLESRKTGGDAPNNLITLCETSHKAYHAGKIKLKTRRGTSFRAEAFMGIMRRTLLDRVRKAHPELSVENTYGYLTKHKRIALGLPKTHCADAFCIAGNLNALRRGDFLYQRQTRKHNRQIHKCSILKGGVRKLHQAPFLVKGFRLFDKVKCTGRIGIIFGRRSTGSFDVRTLDGTRLSAGISSKKLTLLEKRTTFLTQLRK	389		HEARO	Human stool	ERR414231, ERR414230	TRUE	995019	Bacteria	Proteobacteria	Betaproteobacteria	Burkholderiales	Sutterellaceae			Sutterellaceae	FALSE
549	MG35-450	MG35	HEARO	MLKAGKAVVARRTPFTIKLTIATGETKQDVTLGVDAGAKHVGISATTEKEEVFASEVELRQDITGLLADRLAFRRSRRNRKTRYRAPRFNNRVRSKHKGWLAPSVENRTQAHISRIEAICRVLPITKIVIETASFDIQKIKNPEVEGTDYQQGDQLGFWNVREYVLFRDGHVCQHCRGRSKDPILNVHHLESRKTGGDAPNNLITLCETCHKAYHAGKIKLKTRRGTSFRAEAFMGIMRRTLLDRVRKAHPELSVENTYGYLTKHKRIALGLPKTHCADAFCIAGNLNALRRGDFLYQRQTRKHNRQIHKCSILKGGVRKLHQAPFLVKGFCLFDKVKCTGRIGIIFGRRSTGSFDVRTLDGTRLSAGISSKKLTLLEKRTTFLTQLRK	389		HEARO	Human stool	n/a	TRUE	995019	Bacteria	Proteobacteria	Betaproteobacteria	Burkholderiales	Sutterellaceae			Sutterellaceae	FALSE
550	MG35-451	MG35	HEARO	MRGKPLMPCSPAKARHMLKAGKAVVVRRTPFTIKLTIATGETKQDVTLGVDAGARHVGISATTEKEEVFASEVALRQDITGLLADRLAFRRARRNRKTRYRAPRFNNRVRSKHKGWLAPSVENRIQAHMSRIDAVCRLLPVTKIVIETASFDVQKIKNPTIEGTGYQQGDQLGFWNVREYVLFRDGHICQHCRGRSKDPILNVHHLESRKTGGDAPNNLITLCETCHKAYHAGKIKLKVKRGQSFRAEAFMGIMRWTLLDRVRKTYPKLAVENTYGYLTKHKRIALVTST	290		HEARO	Human stool	ERR1398247	TRUE	40545	Bacteria	Proteobacteria	Betaproteobacteria	Burkholderiales	Sutterellaceae	Sutterella	Sutterella wadsworthensis	Sutterella wadsworthensis	FALSE
551	MG35-452	MG35	HEARO	MPCSPAKARHLLKAGKAAVRRRTPFTIQLRIATGETKQSVTLGVDAGAKHVGLSAATEKEEVFASEVELRQDITGLLAARLLLRRERRQRKTRYRAPRFLNRVRSKHKGWLAPSVENRIQAHMSRIDAVCRLLPVTKIVIETASFDIQKIKDPSVEGTDYQQGDQLGFWNVREYVLFRDGHVCQHCHGRSKDKILNVHHLESRQTGGDAPNNLITLCETCHKAYHAGKIKLKVKRGQSFRAEAFMGIMRWTLLDRVRKAHPGLPVENTCGYLTKNTRITPGLPKAHCVDACCIAGNLKAVRRGVCLHQRQMRKHNRQIHKCTILLQTLEDGTKIGYRKLNQTPHMVKNFRLFDKVRCLGQTGFIFGRRSSGYFDVRRLDGVKISSCISYRKLTLLEKRS…	415		HEARO	Human stool	n/a	TRUE	1574262	Bacteria	Proteobacteria	Betaproteobacteria	Burkholderiales	Sutterellaceae	Sutterella	Sutterella sp. KLE1602	Sutterella sp. KLE1602	FALSE
552	MG35-453	MG35	HEARO	MRGKPLMPCSPAKARHMLKAGKAVVARRTPFTVKLTIATGETKQDVTLGVDAGAKHVGISATTEKEEVFASEVELRQDITGLLADRLAFRRSRRNRKTRYRVPRFNNRVRSKHKGWLAPSVENRIQAHISRIEAVCRVLPITKIVIETASFDIQKIKDPEVEGTDYQQGDQLGFWNVREYVLFRDVHVCQHCRGRSKDPILNVHHLESRKTGGDAPNNLITLCETCHKAYHAGKIKLKTRRGTSFRAEAFMGIMRRTLLDRVRKAHPELSVENTYGYLTKHKRIALGLPKTHCADAFCIAGNLNALRRGDFLYQRQTRKHNRQIHKCSILKGGVRKLHQAPFLVKGFRLFDKVKCTGRIGIIFGRRSTGSFDVRTLDGTRLSAGISSKKLTLLEKRTTF…	405		HEARO	Human stool	n/a	TRUE	1262976	Bacteria	Proteobacteria	Betaproteobacteria	Burkholderiales	Sutterellaceae	Sutterella	Sutterella sp. CAG:397	Sutterella sp. CAG:397	FALSE
553	MG35-454	MG35	HEARO	MRGKPLMPCSPAKARHMLKAGKAVVVRRTPFTIKLTIATGETKQDVTLGVDAGARHVGISATTEKEEVFASEVALRQDITGLLADRLAFRRARRNRKTRYRAPRFNNRVRSKHKGWLAPSVENRIQAHMSRIDAVCRLLPVTKIVIETASFDVQKIKNPTIEGTDYQQGDQLGFWNVREYVLFRDGHVCQHCHGRSRDKILNVHHLESRKTGGDAPNNLITLCETCHKAYHAGKIKLKVKRGQSFRAEAFMGIMRWTLLDRVRKTHPKLPVENTYGYLTKHKRIALGLPKTHCADAFCIAGNLKALRRGDFLFQQQTRKHNRQIHRCSILKGGVRKLNQAPFLVKGFRLFDKVRIGGQIGFVFGRRVRGIFNIRRLDKTVIGTDINCKKLSLLETRKTF…	406		HEARO	Human stool	n/a	TRUE	40544	Bacteria	Proteobacteria	Betaproteobacteria	Burkholderiales	Sutterellaceae	Sutterella		Sutterella	FALSE
554	MG35-455	MG35	HEARO	MRGKPLMPCSPAKARHMLKAGKAVVVRRTPFTIKLTIATGETKQDVTLGVDAGARHVGISATTEKEEVFASEVALRQDITGLLADRLAFRRARRNRKTRYRAPRFNNRVRSKHKGWLASSVENRIQAHMSRIDAVCRLLPVTKIVIEAASFDVQKIKNPTIEGTDYQQGDQLGFWNVREYVLFRDGHVCQHCHGRSRDKILNVHHLESRKTGGDAPNNLITLCETCHKAYHAGKIKLKVKRGQSFRAEAFMGIMRWTLLDRVRKTHPKLPVENTYGYLTKHKRIALGLPKTHCADAFCIAGNLKALRRGDFLFQQQTRKHNRQIHRCSILKGGVRKLNQAPFLVKGFRLFDKVRIGGQIGFVFGRRVRGIFNIRRLDKTVIGKDINCKKN	390		HEARO	Human stool	n/a	TRUE	40544	Bacteria	Proteobacteria	Betaproteobacteria	Burkholderiales	Sutterellaceae	Sutterella		Sutterella	FALSE
555	MG35-456	MG35	HEARO	MRGKPLMPCSPAKARHMLKAGKAFVVRRTPFTIKLTIATGETKQDVTLGVDAGARHVGISATTEKEEVFASEVALRQDITGLLADRLAFRRARRNRKTRYRSPRFNNRVRSKHKGWLASSVENRIQAHMSRIDAVCRLLPVTKIVIEAASFDVQKIKNPTIEGTDYQQGDQLGFWNVREYVLFRDGHICQHCRGRSKDPILNVHHLESRKTGGDAPNNLITLCETCHKAYHAGKIKLKVKRGQSFRAEAFMGIMRWTLLDRVRKTHPKLPVENTYGYLTKHKRIALGLPKTHCADAFCIAGNLKALRRGDFLFQQQTRKHNRQIHRCSILKGGVRKLNQAPFLVKGFRLFDKVRIGGQIGFVFGRRVRGTFNIRRLDKTVIGTDINCKKLSLLETRKTF…	406		HEARO	Human stool	n/a	TRUE	1897024	Bacteria	Proteobacteria	Betaproteobacteria	Burkholderiales	Sutterellaceae	Sutterella	Sutterella sp. 63_29	Sutterella sp. 63_29	FALSE
556	MG35-457	MG35	HEARO	MLTGLLAEQVDPAGIRKGDTLKVFVLNMRGKPLMPCSPAKARHMLKAGKAVVARRTPFTIKLTIATGETKQDVTLGVDAVAKHVGISATTEKEEVFASEVELRQDITGLLADRLAFRRSRRNRKTRYRAPRFNNRVRSKHKGWLAPSVENRIQAHISRIEAICRVLPITKIVIETASFDIQKIKNPEVEGTDYQQGDQLGFWNVREYVLFRDGHVCQHCRGRSKDPILNVHHLESRKTGGDAPNNLITLCETCHKAYHAGKIKLKTRRGTSFRAEAFMGIMRRTLLDRVRKAHPELSVENTYGYLTKHKRIALGLPKTHCADAFCIAGNLNALRRGDFLYQRQTRKHNRQIHKCSILKGGVRKLHQAPFLVKGFRLFDKVKCTGRIGIIFGRRSTGSFD…	432		HEARO	Human stool	n/a	TRUE	1852381	Bacteria	Proteobacteria	Betaproteobacteria	Burkholderiales	Sutterellaceae	Duodenibacillus	Duodenibacillus massiliensis	Duodenibacillus massiliensis	FALSE
557	MG35-458	MG35	HEARO	MVVYVLNKNNKPLMPCKPQRARKLIKEKKAKIVNYKPFTIKLIYGSYGYTQNTNLGVDLGSKNIGIAVTTQNKVLAKGEIELRQDVSSLIETKKILRRGRRSRKTRYRRCKFNFRNKRVFNAPKGAKLKTLKKGSDSKKNWRTLSTNIDSNRPVGWLPPSIQSKIDNTFFWIDKYYNLLPKCNLSIEVGKFDMAKMINPEIEGADYQQGEAFGFYNTRYFVFARDNYTCQVCKKNKDKVLHTHHVIYKSKGGSDRADNLATICTDCHTSENHKPGGILYEWMIKKKKMKTYKEPPFMNSMRVKVFKKYPQANITYGSITTPRRKELGLEKTHYNDAIAISKVECINQNCDEVFKIKQFRKKKRSLHEATARKGRKTKNTESKRNEKNTSFANGFYLNDK…	460	vir	HEARO	Human stool	n/a	FALSE	0									FALSE
558	MG35-459	MG35	HEARO	MRGKPLMPCSPAKARHMLKAGKAFVVRRTPFTIKLTIATGETKQDVTLGVDAGARHVGISATTEKEEVFASEVALRQDITGLLADRLAFRRARRNRKTRYRAPRFNNRVRSKHKGWLAPSVENRIQAHMSRIDAVCRLLPVTKIVIETASFDVQKIKNPTIEGTDYQQGDQLGFWNVREYVLFRDGHVCQHCHGRSRDKILNVHHLESRKTGGDAPNNLITLCETCHKAYHAGKIKLKVKRGQSFRAEAFMGIMRWTLLDRVRKTHPKLPVENTYGYLTKHKRIALGLPKTHCADAFCIAGNLKALRRGDFLFQQQTRKHNRQIHKCSILKGGVRKLNQTPFLVKGFRLFDKVKCKGRIGFIFGRRSFGYFDVRTLDGVRLSAGVSFKKLMLVEKRTTF…	413		HEARO	Human stool	n/a	TRUE	1897024	Bacteria	Proteobacteria	Betaproteobacteria	Burkholderiales	Sutterellaceae	Sutterella	Sutterella sp. 63_29	Sutterella sp. 63_29	FALSE
559	MG35-460	MG35	HEARO	MVVYVLNKHGRPLMPCSPCKARKLLKQGKAKVKRTEPFTIQLLYGSSGYTQDITLGIDAGSKHIGVSATTKKKELYAADVEIRNDIVDKLSTRRQYRRERRNRKTRYRKPKFQNRTKSKHKGWLAPSIESKINSHFRVVKDVYKILPVSRIVVEVASFDIQKIQNPDISGVGYQQGDQLGFDNVREYVLWRDGHTCQCCKGKSKDNVLEVHHIESRKTGGNSPNNLITLCRTCHSGYHKGTVTLPSKIKRGMSFKDSTFMGIMRWTFYNRLKEMYRNVHMTYGYITKHNRIKNHLPKEHYIDAYCIAGNLNAERLDYYYHQKCVRKTNRQIYKAKILKGGKKKLNQAPKYVKGFQLFDKVKCNGKLYYIFARRSSGYFDIRTLNGDKVNNGSVSYKKLR…	427	unclassified	HEARO	Non-human stool	SRR9006805, SRR9006804	FALSE	0									FALSE
560	MG35-461	MG35	HEARO	MTYVINQAGAPLMPCSDCKARHLLKSNRADIVDLTPFTIRLRFAVSDITEPVTLGVDAGYSHIGLSASTEDRVLFECEHTTRQDIVNLLEARRSLRRSRRNRRTRYRAPRFDNRVHSKNKGWLAPSIEARIGEHLTLVAFVHSILPVTETVVETAAFDIQKIRNPEIEGTGYQQGDQMGFWNVREYVLWRDNHKCRHCNGRSKDSVLEVHHLVQRKDGGSDRPKNLITLCRTCHHDYHEGKFSLDKPNRGFRAETFMGVMRWAVYERLKALYGNVRMTFGYITKNTRITHGLDKSHAVDARCIAGHPDAGSDKFVYQSRKVRCHNRQIHKLTILKGGIRKANQCPRMMFGFGLNDIVKADGRLGYIHGRRSSGSFDVRTLSGEVISHGISYKKLMLVEH…	412	unclassified	HEARO	Non-human stool	SRR9008937, SRR9008936	FALSE	0									FALSE
561	MG35-462	MG35	HEARO	MVYVLSIEGLPLMPCKEAKARHLLKQNKAKVVKIVPFTIQLLFECDNITQHISLGVDAGSKHIGLSATTEKKVLYEADVELRNDIVELLSSRREARSARRNRKTRYRKARFNNRKKDKGWLAPSIRQKIETHMTVIANVHKILPITSITAEVASFDIQKIKNPDIQGEEYQQGEQLGFWNVREYVLFRDCHTCQCCKGKSKDKVLNVHHLESRKTGGDAPNNLITLCETCHQGYHKGTVKLPKNIKRGMKFNDAAFMGIMRWAFYNQLKEIYPNVSLTYGYITKNTRIENHLPKEKCTDARCISGHPFAVSDGTVILIKKVRRHNRKLYKDTIKKGGVKQRNQCPHNMFGYHRFDIVKWNGKICYVNSLRTSGSFQIKDLANNEFSRNIIFRKLTKVQH…	411	vir	HEARO	Non-human stool	SRR9006655, SRR9006654	FALSE	0									TRUE
562	MG35-463	MG35	HEARO	MVYVLNKDGQPIMPTQNHAKVRVLLKNNKARVINRCPFTIQLLYECDNQTQPVSLGIDAGSKHIGISATTESKVLYEADVELRNDIVDLLSTRREARRTRRNRKTRYRKPRFNNRVSTKKQGWLAPSIKQKIQSHLTVVDKVNKILPVSKTTVEVASFDIQKIKNPGIKNTDYQQGEQLGFWNIREYVMFRDGHVCQCCKGKSKDKILNVHHIESRKVGGDAPNNLITLCETCHTGYHKGKIKLPKEIKRGMKFKDATFMGIMRWAFYNKLKELYPNVSLTYGYITKNTRIVNGLSKEHFIDARCISGNPNASSDGIVYYQKKVRCHNRQIHKQKILKGGIHKLNQAPYKVKGFRLFDKVQYQGNDYFIFGRRSNGFFDIRTLDGIKVNKGSLSYKKIT…	416	vir	HEARO	Non-human stool	SRR9008757, SRR9008756	FALSE	0									TRUE
563	MG35-464	MG35	HEARO	MVYVLDKNGHSLMPTNRHGKVRRMLKSGNVKVIRRCPFTIQLLYDSTDYTQPVSLGIDAGSRHVGVSATTETKVLYEADVTLRNDIVDLLSTRRETRRARRNRKTRYRKPRFNNRTRKDGWLAPSVQQKVDTHLTVVRKATEILPVSSITVETASFDIQKIKNPDISGTGYQQGEQLDFWNVREYVLFRDGHTCQCCKGKSKDPVLNVHHIESRKTGGNAPNNLITLCETCHKGYHKGTVTLPKAIHRGMKFKDAAFMGIMRWAFYNRVKEIYEPLGIRVNMTYGYITKNTRIEHNLPKDHFIDARCISGHPDAVSDGTVFYQKKVRCHNRQIHKQKILKGGVRKRNQAPYLVKGFRLFDKVTAKSREWYINGRRLKGSFVLKNLDGDTLEIAPSKIRF…	437		HEARO	Non-human stool	SRR8442993	FALSE	0									FALSE
564	MG35-465	MG35	HEARO	MLVYVLNKYGKPLMPCSPQKARKLLKNKKAKVVKKVPFTIQLLYGSTGYKQDISLGVDAGSKHIGISATTNEDVLFEANVELRNDIVENLSTRREARRSRRNRKTRYRKPRFKNRIKSKKKGWLAPSIRQKIETHLEVVKMIHKILPISIIIAETASFDIQKIKNPAISGVEYQQGDQLNFWNVREYVLFRDNHMCQHCKGKSKDNILNVHHIESRKTGGNAPSNLITLCETCHKNYHSGKIKLDIKRGMSFKDAAFMGIMRWTFYEKLKEIYENVTMTFGYITKNCRITNNLHKDHYIDARCISGNPRAKSCGTVYYFKKIRRHNRKIFKDKILKGNTKKRNKCSYEVFGFRRYDLVKFENKLYYINSLRVRGCFQIKDLFDKTFEKQISLKKLQFVQ…	411	unclassified	n/a	Non-human stool	SRR8436538	FALSE	0									FALSE
565	MG35-466	MG35	HEARO	MQNRVFVINKHGEALMPCKPRKARILLRNGKAKVIKKEPFTIQLLYGSTGYKQDISLGVDSGQRHIGIAVTSQNKVLFQGEVELRQDVKSLLDTRRAYRRSRRNRKTRYRKARFLNRIAKKKNNWLPPSVASKVNHNINWINHLLSVLPKADLHIEVGKFDIQKMKNPNIKGEGYQQGDLYGYQTVKQFVLTRDNYTCQVCKKKGGKLKIHHIIYRSLGGTNTVDNLITVCANCHTTKNHQTGILAKWCKDKKKVNKSYKGATFMNILRKRLFLAFPQVKFQYGAWTTLQRTDLKLAKSHYNDAVAISGIRQIEVKPTSVVMFKQFRKKKRSLHEATARKGRKLPNVTGKRNAKNTKYAKGFWLNDYVKIKDSNKKGFISGFTSKGASVRLRNIFGEYV…	434		HEARO	Non-human stool	SRR4435561	FALSE	0									TRUE
566	MG35-467	MG35	HEARO	MQRVFVLVSNKQPLMPCHPARARKLLRKEKAAVYRRYPFTIIMTHRVGGDLQPIEIKFDPGSRTTGVALVGHFNRGSEVIWAGNLNHRGAQIKRNLNSRRAIRSSRRNRKTRYRPARFLNRRRPKGWLPPSLRSRVDNVKNWMLKLDKLAPLTQIAVETVRFDTQKMQNPEISGVEYQQGDLAGYELREYLLEKWGRECAYCGAKNVPLEIEHIVARSKGGSDRVSNLTLACTPCNIDKGNKDIKDFLKRKQKRLKKIQAQAKTPLKDAAAVNATRYATGNVLKGFSLPIVFSSGGRTKFNRIKLGYKKDHWIDAACVGESGSHVIIPQAITPLIITAKGRGSRQKCSMNQYGFPRTGPKKHKRVKGFQTGDLVKAIVTKGKKIGTYVGRVVVRASGSF…	428		n/a	n/a	n/a	FALSE										FALSE
567	MG35-468	MG35	HEARO	MNRIFVLDNQKQPLSPCLPARARMLLREGKAAVYRRFPFTIILKNRTGGETQPVELKLDPGSKTTGIALIAEVKTGKVAVFAAELNHRGAAIKKVLLDRRMFRRNRRARKTRYRAPRFDNRTRRNGWLPPSIQSRVDNSLTWAKRLRRLCPITTVAVETARFDMQQMENPDISGVEYQQGTLAGYELREYLLEKWGRRCAYCGAENVPLEIEHVVPRSKGGSNRESNLTLACRDCNEKKGNGPIREFLATKPELLKKILAGLKRPLHDAAVVNAARYALGGALKSLGLPVSFWSGGRTKFNRTGQHYPKAHWIDAACVGETGAAVKLDPKLQPFSVVASGRGSRQMCRMDKYGFPRTGPKGARFVKGFRTGDLVKAVVPAGKKTGTHLGRVAVRSTGSF…	433		n/a	n/a	n/a	FALSE										FALSE
568	MG35-469	MG35	HEARO	MSNVLVMDTNKQPLRPCHPAVARILLKHGKAAVYRQFPFTIILKYEVTGPVEPLRLKIDPGSKTTGMAIVDDATGEVVWAAEIEHRGQRIRDRLLARRQLRRGRRNRKTRYRKPRFDNRRRREGWLPPSLESRVANVETWVNRLRRWCALGNLSYELVRFDTQQLQNPEVNGVEYQQGELLGYEVREYLLEKWQRQCAYCGVENVPLEVEHIVPKSRGGSNRVSNLTLACVPCNGKKGNQTAAEFGFPEIQAQAKHPLKDATVVNATRWALYRRLAALGLDIEVGTGGRTKFNRTRQGLPKAHWLDAACVGASTPELQLNGTSPWAVKAKGWGQRQMCRMDRYGFPRTGAKQAHRVHGFATGDLVQAVVPTGKKQGVHVGRVAIRTQGTFRVGVVDGIN…	436		n/a	n/a	n/a	FALSE										FALSE
569	MG35-470	MG35	HEARO	MSNFVFVLDTNKRQLDPVHPGKARRLLSTGNAAVFRRYPFTIILKQAYPEIPVQDLELKLDPGSQVTGIAVVQGTKVIFGAELEHRGQQIKDALLSRRQLRRSRRNRKTRYRQARFLNRTRPKGWLPPSLQHRVDTTMTWVNRFRRLAPIARIAQELVRFDLQLIQNPEISGIEYQQGELQGYEVREYLLEKWNRKCAYCGAKNVALEVEHIHPKSKGGTDRVSNLTLACHSCNQSKSNRDIRDFLSSKPDVLNRILNQAKSPLKDAAAVNSTRWALFNALKQTGLPVATGTGGQTKFNRTRLDLPKTHWLDAASVGKIDSLKVLTTKPLLIAAKGHGTRQMCGTDKFGFPKRHRSRVQIHKGFQTGDIITATVTKGKKIGSYVGRVLCRTSGSFDVTT…	431		n/a	n/a	n/a	FALSE										FALSE
570	MG35-471	MG35	HEARO	MVYVVANDGQPLMPTNRYGKVYRMLRSGMAVVVKKCPFTIQLQYESERNVQPVALGIDAGSKHVGVSATTKAKVLYESDVELRGDIVKLLATRRQLRRSRRSRKTRYRPARFDNRKRKNGWLAPSIRQKIESHLTVVANVCKILPVSRIIVETASFDIQKIKNPDIQGTEYQQGEQMDFWNVREYVFFRDGHTCQCCKGRSKDKILNVHHIESRKTGGNAPNNLITLCETCHKGYHNGTVTLPKNIKRGMKFKDAAFMGIMRWTFYNTLKEQYEPDIPVHYTYGYITKNTRINHNLPKGHCIDARCISGNPDAVSDGTYYYQKKVRCHNRQIHKQTILKGGIRKSNQAEYLVRGFRLFDKVRYQGREYFIFGRRKSGFFDIRTLSGEKVNKGSINVKRL…	415		n/a	n/a	n/a	FALSE										FALSE
571	MG35-472	MG35	HEARO	MNRVFVLSRTRTPLMPCHPARARKLLRHGRAAVFRRQPFTIILSDREAGEIQPVVFKADPGSKTTGLALVAEFQRGRQVVWAANLTHRGHRIKAALTDRRMFRRGRRGRHCRYRPARFDNRTRKAGWLPPSLMSRVNNVSAWYSRLLDRTPITAAQVETVRFDTQAMQTPGISGVQYQQGTLAGYEVREYLLEKWCRRCAYCGAENVPLEIDHIHPKSRGGSERISNLTLACVPCNQAKSNRPVEDFLARDLKRLARIKAQAKAPLKDAAAVNATRYAIGDTLKTFGLPVSFWSGGRTKFNRTAQGYAKAHWIDAACVGEEGSDVKVPYGFQPLIIQATGRGRRRVRGNDRYGFPRGKPRTQKRVYGFQTGDLAELKCLAGKSAGAHVGRIKSIRSRGW…	428		n/a	n/a	n/a	FALSE										FALSE
572	MG35-473	MG35	HEARO	MVYVLNQDGQPIMPTRNHAKVRVLLKNGKAKVINRCPFTIQLLYPCDNQTQSISLGVDAGSKHIGISATTKGDSTGARVLYEADVTLRNDIVELLSTRRENRRARRNRKIRYRKPRFDNRRRKDGWLAPSVQNKVNTHLTVVANACKILPVTKIVVETASFNLQKLKADLEGLKRPEGIEYQQGEQLGFWNIREYVLFRDGHTCQCCKGKSKDKILNVHHIQSRKTGGDAPNNLITLCETCHTGYHKGLVKLPESIKRNKPLKDATFMGIMRWAFYNKVKEIYVPQGIDVHMTYGYITKNTRIKNGLPKEHYIDARCISNYPEAIHPWNKTEVYYQKKVRCHNRQIHKMSIHKGGVRKLNQAEYLVKGYRLFDRVQYQGKEYFVFGRRKSGFFDIRTLD…	430		n/a	n/a	n/a	FALSE										FALSE
573	MG35-474	MG35	HEARO	MRVFVKNQRGEPLMPCSPRKSRMLLKEKKARIIQYRPFTIQLTIATGETVQENNLGVDVGSKHVGVAVTSGEKVLTKGEIELRQDIKSLLETRKTYRKSRRNRKTRYRRCKFKYKTKRIYDLKKKKWMKKKLTFESPRLKGWLPPSIQSRITNTFFWIDRYQSLLPNCRLHIEVGKFDVQKMMNPDIKGKDYQEGEAFGYYDARYFVLARDQYTCQVCKKKNKIFNTHHVIYRSHGGSNRADNLITVCTDCHTPENHQKGEIFWEWMIKKKKTKTYKEPPFMNSLRIRISKRYPDAHITYGSVTTPHRKVLGLDKTHYNDAIAMTGIETIKLNPNERFLIKQFRKKKRSLHEATARKGRKAKNITQKRNEKNTKESNGFHLNDEVRTACGKRGFISGFT…	446		n/a	n/a	n/a	FALSE										FALSE
574	MG35-475	MG35	HEARO	MLVYVLNKDGKPLMPCKPQKARKLLESKKAKVVKREPFTIQLLYGSSGYKQEITLGVDSGSKNIGLSATTENSELYSAEIQLRSDIVDLLSTRRQNRRTRRNRLRYRKPRFLNRVRSKNKGWLAPSIEHKIATHLRVIENAHKILPISKIIVEVASFDIQKIKNPDIQGIEYQQGEQLNFWNVREYVLFRDNHTCQCCKGKKKDKILNVHHIESRKTGGDAPNNLITLCETCHNGYHKGTVKLPKTIKRGMSFKDTTFMGIMRWSFYNRLKSQYSNVSLTYGYITKNTRIQSGLEKSHRIDARCISGNPLAKPLECWYFSKQVRNHNRQIHKANILKGGKKKLNQAPYEVKGFRLFDKVEYVGKEGFIFGRRSTGYFDIRTLDGISIHKSASYKKLKLID	400		n/a	n/a	n/a	FALSE										FALSE
575	MG35-476	MG35	HEARO	MLVYVLNKNEKPLMPCNPTKARKLLKQNKAKVLRIEPFTIQLLYGSSGYKQNITLGVDAGSKHIGLSASTPIKELYAADVELRNDIVDLLSTRRQNRRTRRNRKTRYRKCKFLNRVKSKNKGWLAPSIENKIDAHFKSIAQVNKILPITNIVVETASFDIQKIKNPEISSKQYQEGDQLGFWNVREFVLWRDNHTCQCCKGKSKDKILNVHHIESRKTGGDAPNNLITLCETCHTGYHKGTLKLPSSIKRGASFKDATFMGVMRWSFYNRLKKLYSNISMTYGYITKNTRIENGLPKEHYIDALCISGHPKAKQLDYYYYQKQVRRNNRQIYKANILKGGKKKLNQAPRYVKGFQLFDKVKYDGDSYYIFGRRSNGYFDIRKLDGTKVNNGSINYKYLK…	427		n/a	n/a	n/a	FALSE										FALSE
576	MG35-477	MG35	HEARO	MLVYVLNKHGKPLMPCKPSKARKLLKEEKAKVIRKEPFTIQLLYGSSGYKQPITLGVDAGSKTVGLSATTENKELFAAEVELRDDIPKLISQKRQYRRDRRFRKTRYRKPRFLNRVHSKNKGWLAPSVEHKIKSHIKLIDLVHSLLPVTKIVVEVASFDIQKIKNPNIEGKQYQQGEQLDFWNVREYVLWRDNYTCQHCKGKTKDKRLNIHHIESRQIGGDAPNNLITLCETCHKDYHDGKIKLNFKRGQKFKDATFMGIMRWTLYNRLKTLYPNIHLTYGYITKNTRIQNGLPKTHRIDALCISGHPQAKQLEHYYHIKEVRRHNRQIHKANILKGGIRKLNQAPYLVHGFRLFDKVKYNGIKCFIYGRRSTGYFDIRKVDGTVIHRSAKSKDLILVS…	424		n/a	n/a	n/a	FALSE										FALSE
577	MG35-478	MG35	HEARO	MQRVLVLSKNREPLMPCHPARARELLDKGRARVFRQYPFTIILVDREDGDVQPITLKVDPGSRITGMALVADFKRGKRLIWAAELTHRGQQIKDALLSRRQHRRGRRHRKTRYRPARFNNRRGRDGKLPPSLQSRVDNIFTWANRLYRWSPVSAISMELVRFDTQLMENPEINGIEYQQGELQGYEVREYLLEKWGRKCAYCGAEHLPLQIEHIIPRSRGGSNRVSNLTLACASCNLDKGNRTAEEYGFPEIHQYAKRPLKDAAAVNATRWAIYRGFEQDGLPLEVGTGGRTKFNRMQQDYPKAHWIDAACVGASGRDVFIHPQTQPLRIRATGRGSRQMCRVDKYGFPRTSAKRGRIQYGFQTGDMVRAVVTNGKKMGTYIGRVAVRSSGSFNITTDA…	439		n/a	n/a	n/a	FALSE										FALSE
578	MG35-479	MG35	HEARO	MSIIYVQDRHGKPLAPTTRGGHVRRLLDSKQARVVCGNPFTIRLMYGVDPCTQGFILGIDPGRTNIGVTVAAADGTCVFSAKAETNNKDVPKRMKERKAHRQASRQGERKRRQRRARKNGTCFGERKRILPGCKEPITNHYITNTEARFMNRARTKGWLTPTANQLLQSTISLVRKVCKFLPVTDVVLELNEFAFMAMDDPGIQRWEYQKGPLYGYGSVEAAVYTQQDGHCIFCEQAIAHCHHVIPASKGGSDTLENRAGLCGGHHDLVHKEQSWTDKLAELKAGMNKRYAALSVVNQIIPRLADELGKMFPGHAFATNGWSTKQFRDAHGIPKDHNTDADCIACSILENPTIKLPEKVYELRKFRRHDRAQISRMEDRNYYLPGADPKTGKPKKVLAA…	502		n/a	n/a	n/a	FALSE										FALSE
579	MG35-480	MG35	HEARO	MRKCHVRFVGEGGTATYALLPDLKRAVNTTEQSMAFRPASYEIKLDPGSKTTGIALLKGENIIFVGELNHRGQAIKASLDSRRAIRRSRRARHTRYRQARFLNRIRPKGWLAPSLKHRVDTTLTWVNKFIKFAPVNSIAMELVRFDLQQLEKPEISGVEYQQGELLGYEIREYLLNKWERKCTYCKVENIPLQVEHIHPKAKGGSNRISNLCLACEKCNLKKGTQDINDFLLKKPDLLKQIMAQVKQPLKDATAVNSTRWALFNQLKLTGLPVTTGSGGQTKYNRTRLELPKTHYFDAACVGKVDKLIVLTTQPLLIKANGHGTRQMCRTDKFGFPSRYVPRDKFVKGFQTGDLVKAVVTRGKKVGQYIGRVAVRSSGSFNISAKELVQGISHKYCQTL…	409		n/a	n/a	n/a	FALSE										FALSE
580	MG35-481	MG35	HEARO	MSNYVFLIDANKQPMNPIHPAHARKLMELGKAAVFRMYPFTLIMNRIVDKIITYPLSLRIDPGSKLTGISIVNNRDEVIWAMELQHRGWVIKDALETRKAARRGRRNRHTRYRQARFLNRKRSKGWLAPSLMHRVLTIETWVKRLIKFSPVAEIRQELVRFDTQAIQNPEISGTEYQQGTLAGYEVREYLLEKWGRKCTYCSKECVPLQIEHIQARANGGTDRVSNLCLACEKCNQKKGTKDLKDFLKGKPDLVSRILKQAKAPLKDAAAVNSTRWKLFETLKVLGLPVTTGTGGQTKYNRTRLRLPKEHWLDAACVGVTESLKVLTSKILKVKATGYGTRRLCRMDKFGFPCSKPRQSYKTSWKTGDIARTIDRIIGRVVVQNEKRLEVRVNGKRHYC…	416		n/a	n/a	n/a	FALSE										FALSE
581	MG35-482	MG35	HEARO	MLKPNLVFVLDTHRKPLIPCKPSVARRLLNAGKAAAFRRFPFTIILKKEVTDTPESIELKLDPGSKTTGIALKQGNKIIFGAELTHRGQAIKASLELRRSLRRGRRNRHTRYRQARFLNRTRLKGWLAPSLQHRVETTMTWVNRFIRLAPIGSIVQELVRFDLPQLENPEISGIEYQQGELQGYEVREYLLNKWDRKCAYCGAENVPLQVEHIHPRAKGGSNRISNLCLACEKCNLKKGTQSIEQFLVNKPDLLKQILGQAKRPLKDAAAVNSTRWSLFNRLKQSGLPVVTGSGGLTKFNRTRLELPKAHWLDAACAGQVEFIELVTNQPLQIKATGHGTRQMCRTDKFGFPSRYVPRFKFVQGFQTGDIVKAVVATGKKVGEYVGRVAVRSTGSFNIS…	426		n/a	n/a	n/a	FALSE										FALSE
582	MG35-483	MG35	HEARO	MGFGKETDFVIYVISKNGQPLMPTENHAKVRILLKNEKAKVIKRCPFTIQLAYDSTNYTQDITLGVDSGSKHIGLSATTKDKVLFESDVELRNDIVDLLSTRRQNRRTRRNRKTRYRKPRFDNRKRKDGWLAPSVQNKVDTHLTVIHKVYEILPITKIIVEVASFDIQKIKNPTISGTEYQQGEQLDFWNIREYVLFRDGHMCRCCKGKSKDKILNVHHIESRKIGGDAPNNLITLCETCHKGYHKGTVSLPKTIHRGMSFKDAAFMGIMRWAFYNRLKEIYSNVSLTYGYITKNTRIGNNLPKDHYVDARCISGNPSAVSDGMVYYQKKVRCHNRQIHKNTILKGGNRKRNQAPYEVTGFRLYDKVRWKAQICFIFGRRSTGRMDLRSLNGTKINASV…	421		n/a	n/a	n/a	FALSE										FALSE
583	MG35-484	MG35	HEARO	MVYVLNQNGQPLMPTENHAKVRILLKQGKAKVVNKCPFTIQLLYSSTNYTQKVTLGVDSGSKHIGLSATTKNKVLFESDVELRNNIVDLLSTRRELRRSRRSRKLRYRKPRFNNRKRSDGWLAPSVKQKVDSHITMIAKVHKILPISNIIVEAASFDIQKIKNPAISGADYQQGEQLDFWNVREYVLFRDGHKCQCCHGKSKDKILTVHHIESRKTGGNAPNNLITLCETCHTGYHKGIVKLPKTIHRGMSFKDATFMGIMRWALYEKLKTIYSDVKLTYGYITKNIRIKNGLPKDHYIDARCISGNPNAVNNGDVYYYKKVRCHNRQIHKNTILKGGYRKRNQAAYEVKGFRLYDKVLWKGQKCFIFGRRSTGRMDLRLLDGTHLNASVGYKNLKLLK…	412		n/a	n/a	n/a	FALSE										FALSE
584	MG35-485	MG35	HEARO	MVYVLNKDGKPLMPTNRCAKVRILLKEKKARVVKSKPFTIQLLYETKNYTQPITLGIDSGYLNIGFSAVTNNKELISGEVALLQGMSERLKEKRMYRKQRRSRLRHREPRFNNRKHKEGWLAPSIQHKLDSHVRFIEGLKSILPITNTIIEVANFDIQKIKDPSIVGKDYQNGEQKDFYNTREYIFYRDHYTCQICKRTDIPLQVHHIGYWKGNRSNRPENLATLCVKCHTPKNHEKGHILYNWKPKLNGYKDATFMSIVRWRLVDILNCQYTYGYITKSQRIKLNLPKTHYNDAFCIAGGKTQERIEPIFYKQVRRNNRSLEKFYDAKYIDIRTNEKVKSQELFSGRRTRNKNNNTENLHKYRREKVSAGRKTIRKKRYFYQPNDLVKYNNKICVVKG…	434		n/a	n/a	n/a	FALSE										FALSE
585	MG35-486	MG35	HEARO	MSNFVFVIDTNKRPLNPIHPCLARLLLTQGKAAVYRRFPFAIILKTTSIEATHPLQLKIDPGSQTTGLALVSNEAVIWGAELTHRGQAIKNSLESRLAIRRNRRHRKTRYRQPRFLNRTRKKGWLAPSLEHRVKTTLTWVNRLRKFAPITGISQELVRFDLQQIDRPEISGIEYQQGELFGYEVREYLLEKWERTCAYCNKKDVPLEVEHITPKSKGGTNRISNLCIACHDCNQKKGAADIKDFLNNQPEKLKKILAQSKGPLKDAAAVNSTRWELYRRLLATGLPVEVGTGGRTKFNRTKLGIPKSHWLDAACVGIVEKLKIVCAKPLLMTAKGWGNRQLCITNKHGFPIRHRTRQKAFFGFQTGDLVRAILPVGKEAGTHVGRLTVRATGVFEMVTP…	424		n/a	n/a	n/a	FALSE										FALSE
586	MG35-487	MG35	HEARO	MKPPWVHPGTARHLLNSREAAVFRRFPFTIILKAARPQTPVQDLELKLDPGSKVTGIAIKQGNNIIFGAQLQHRGQQIKDALLSRRQLRRGRRNRKTRYRQARFLNRTRPDGWLAPSLQHRVLATMTWVRKFIRLAPITCLAQELVRFDLQLMQNPEISGVEYQQGELKGYEVREYLLEKWNRRCAYCSVENVPLEVEHIQPKSKGGSSRVSNLTIACHGCNQGKGHQDIRDFLSGKPDLLNRILKQAKSSLKDAAAVNSTRWVVFNHLKETGLPVTTGTGGQTKFNRTRLELSKSHWLDAACVGRIDGLEVLTSKPLLILAKGHGTRQMCGTDKHGFPTRHRSRTQIHKGFQTGDIVKATVTAGKKIGSHVGRVLCRASGSFDIATTAARVSGISHKY…	412		n/a	n/a	n/a	FALSE										FALSE
587	MG35-488	MG35	HEARO	MSNFIFVLDTNKRPLTPCKPSMARKLLTAGKAAVYRRFPFTIILKKVVTATIKSIDLKLDPGSKTTGIALLEGEKVIFGAELTHRGQAIKASLDSRRALRRGRRNRHTRYRQARFLNRTRKKGWLAPSLQHRVETTLTWVNKLRKLAPINSIVQELVRFDLQQLENLEISGVEYQQGELQGYEVREYLLNKWNRKCAYCSVENIPLQIEHIQPKAQGGSNRISNLCLACEKCNQKKGTQDIQRFLAKKPDILKHILAQAKRPLKDAAAVNSTRWALFSRLKETGLPVATGSGGLTKFNRTRLQLPKTHWLDAACVGQLESLSVVTSKPLLIKATGHGTRQMCRTDKFGFPSRYVPRNKFVKGFQTGDIVKAVVTSGKKIGEYVGRVAVRSTGSFNISAS…	423		n/a	n/a	n/a	FALSE										FALSE
588	MG35-489	MG35	HEARO	MRGKPLMPCSPAKARHMLKAGKAVVLRRTPFTISLTVATGETKQEVTLGVDAGAEHVGISATTEKEEVFASEVELRQDIKGLLADRLEFRRARRNRKTRYRAPRFDNRVRSKHKGWLAPSVENRIQAHISRIEAVCRVLPITKIVIETASFDIQKIKNPEVEGTDYLQGDQLGFWNVREYVLFRDGHVCRHCRGRSKDPFLNVHHLESRKTGGDAPNNLITLCETCHKAYHAGKIKLKARRGTPFRAEAFMGIMRWTLLERVRKAHLELPVENTYGYLTKHKHIVLGLPKTHCADAFCIAGNLSALRRGEFLYQRQTRKHNRQIHKCSILKGGVRKLHQAPFLVKGFRLFDKVKCKGRIGIIFGRRSSGYFDVRTLDGVRLSAGISSKKLMLLEKQTTF…	413		n/a	n/a	n/a	FALSE										FALSE
589	MG35-490	MG35	HEARO	MVYVLNRIGQPLMPCKEAKARKLLKNHKARVDKREPFTIQLLFDCENRIQDITLGIDAGSKHLGLSATTEQKELYAADVELRSDIVELLSTRRQYRRTRRGRLRYRAPRFCNRVRSRNKGWLAPSVEQKIKTHLRVVNDVCRILPVSKIIVETAAFDVQKIENPDISGEGYQQGSQLDFWNVREYVLWRDNHECQCCHGKSMDKILNVHHIESRKTGGDSPKNLITLCKNCHDQYHMGKINPNLKCREPLRDAAFMGIMRWSFYNRLKNEYLNVSMTYGYITKNTRIQHDLPKEHYTDARCISGNPQAEPLGYYFCQKKVRCHNRQIHKANIQKGGIRKRNQAAYLVKGFRLFDKVRYDNQAGFVFGRRANGYFDLRKLNGEVIHRSASYKKLELLDTR…	421		n/a	n/a	n/a	FALSE										FALSE
590	MG35-491	MG35	HEARO	MSNHVLVLDTNYKPLTPCKSSTARRLLNVGKAAVFRRHPFTIILKKEVNEVGQPCQIKIDSGSKTTGIALLKGNQLVWGAELTHRGQQIKNALESRRSIRRNRRNRKTRYRQPRFLNRTRATGWLAPSLEHRVLTTMTWVKRIMRFCAVDAVAQELVRFDTQKMQNFEISGKEYQQGTLYQYETREYLLEKFNRTCVYCGAKNVPLEVEHIRPKSKGGSNRISNLTITCVPCNQAKSNLSIEEFLSDKPSLKERILRKVKAPLKDAAAVNSTRWALWRSLNALGIKLTTGTGGQTKYNRCRLGLPKTHWLDAACVGVVEALEVLTNQPLLIKATGHGKRQMCGTDKYGFPKRHCSNKVVHFGFKTGDIVRADVPKGKNQGVHVGRVTIRAKGSFNLKTA…	424		n/a	n/a	n/a	FALSE										FALSE
591	MG35-492	MG35	HEARO	MSKVFVLDTNTRPLDPVHPGYARFLLKQGKAAVYRRYPFTLILQKVVEYPPVKPLRVKLDPGSRTTGIAIVNDVSGEVVFAAELSHRGQAVKAALDARRAVRRSRRQRKNRYRKARWANRKNQKKDWLPPSLESRIANILTWVRRLSRYCPIQAISQEVVRFDMQLMERPEMKGMEYQQGTLAGYEAREYLLEKWQRACAYCGEKDIPLQIEHIHPRAKGGTNRMSNLCLACEKCNRAKGTQDIAVFLKKKPEVLKRIQAQARQPLKDAAAVNATRWALFERLQATGLPVEFGSGGLTKYNRTTRKLPKTHWLDAVCVGKSTPERLQVNGIVPLLITATGHGSRQMCGVNKYGFPIRHRQRQKRYFGYQTGDMIRAVVTSRKNKGVYVGRVLVRATGSF…	437		n/a	n/a	n/a	FALSE										FALSE
592	MG35-493	MG35	HEARO	MSNVFVVDTYQRPLNPVHPGRARILLSEGKAAVFKRYPFTIILKIEVQEPAVQPLRIKLDPGSKTTGLAIVNDATGEVVFAAELSHRGQKIKAALDDRRTVRRSRRQRKTRYRKPRFNNRKNKKKGWLPPSLESRIANVLTWVNRMSRSCRITAISMELVRFDMQLMQNAEVSGVEYQQGTLAGYEIRHYLLEKWDRTCSYCGSKDMPLQIEHIQPRANGGTNRISNLCLACEACNTAKGTLDIAVFLKKKPEVLKRIQSQAKKPLKDAAAVNATRWALFERLKATGLPIECGSGGLTTFNRTTRAFQKTHWLDAANVGKSTPDVLIVKDIVPVLITATGHGSRQMCRPDRYGFPRTSAKGNKKVKGFQTGDIIKAIVTTGIKKGTYIGRVAVRSSGSF…	448		n/a	n/a	n/a	FALSE										FALSE
593	MG35-494	MG35	HEARO	MRSQFLALSFAIKQTYRVEVSVVNPKSFRNIAKANITRKETQALSKVFVLDTNKQPLNPIHSGRARMLLSQGKAAVFRRYPFTVILNKEVVNPKVESLRVKIDPGAKTTGLALVNDSTGEVVWAAQLQHRGFQIRDALTSRRQLRRSRRNRKTRYRKPRFLNRTRPEGWLPPSLNSRVANILTWVNRLSSISQITAISQELVRFDTQQMEDAEISGIGYQQGTLFGYEIREFLLEKWNRTCAYCGAKDKPLEIEHINARSKGGSNRISNLCLACTSCNQKKGNQDIKDFLKGKPDLLKCILSQAKRPLADTAAVNATRWNLYYNLKKTGLPVEVGTGGRTKYNRTIRGLDKTHYWDAACVGASTPEQLITSEVKPLLIAAKGHGTRQQCRTDKFGFPSR…	471		n/a	n/a	n/a	FALSE										FALSE
594	MG35-495	MG35	HEARO	MSNFVFVLDTNKRRLNPVHPREARLMLNQGKAAVFRKYPFTIILKESCPDVLVQDLELLLDPGSKVTGIAIKQGNKVLFGAEVQHRGQQIRDALLSRRQLRRGRRNRKTRYRQPRFLNRTRPSGWLAPSLQHRVLTTLTWVRKFIRLAPIASLAQELVRFDLQLMQNSEVSGVEYQRGELQGYEVREYLLEKWNRRCAYCSVENVPFEVEHIQPKSKGGSERVSNLTIACHDCNQSKGNQDIRDFLSSKSDLLNHVLKQAKSPLKDAAAVNSTRWALFNALKATGLPVTTGTGGQTKFNRTRLNLPKAHWTDAACVGRIDSLLILTSKPLLIAAKGHGTRQMCRTDKYGFPSRYVPRNKFVKGFQTGDIVKAIVEKGKKIGQYVGRVAVRSTGSFNIST…	461		n/a	n/a	n/a	FALSE										FALSE
595	MG35-496	MG35	HEARO	MSNHVFVLDTNRRPLTPCQPGVARSLLKAGKASVFRRYPFTIILNKEVHGNPEPIELKLDPGSKVTGIALKQGNRIIFAAELQHRGQQIVEALRSRRQLRRSRRNRKTQYRPARFLNRTRPQGWLAPSLQHRVDTLMTWVNRFRRLAPVGRIVQELVRFDLQLMENPEISGVEYQQGALQGYEVREYLLEKWGRTCAYCGAKHVPLEVEHIQPRSKGGSDRVSNLTIACHSCNQAKGNGDIRDFLSGQPDVLSRLLRQAKSPLNDAAAVNSTRWALFNALKATGVPVTTGTGGQTKFNRLRLNLPKAHWLDAACVGDVESLDIVTSKPLLILAKGHGTRRMCGTNKYGFPTRHRSRKQIHNGFQTGDIVTATVTAGKKIGSYVGRVLCRASGSFDMTTA…	423		n/a	n/a	n/a	FALSE										FALSE
596	MG35-497	MG35	HEARO	MQNRVFVINKHGKALMPCKPRKARILLRDGKAKVLKKEPFTIQLLYGSTGYKQDISVGIDSGQRYIGLAVTSQNKVLFQGEVELRQDVKKLIDTRRTYRRSRRNRKTRYRKSRFLNRIAKKKDNWLPPSVASKVNHNINWIKRLLSVLPKADLHIEVGKFDMQKMKNPEINGEGYQQGDLYGYQTVKQFVLARDNYTCQVCKKKGGKFKIHHIIYRSLGGTNTVDNLITVCSNCHTTKNHQTGILAKWCKDKMKVNKSYKGATFMNILKRRLFLAFPQAKFQYGAWTTLQRVDLDLTKSHYNDAVAISGIRKVKAKPTSIMMFKQFRKKKRSLHEATARKGRKTPNITSKRNAKNTKYAKGFWLNDYVKIKDSNKKGYISGFMSKGTNVRLRDIFGEYV…	434		n/a	n/a	n/a	FALSE										FALSE
597	MG35-498	MG35	HEARO	MLKAGKAVVVRRTPFTIKLTIATGETKQDVTLGVDAGARHVGISATTKKEEVFASEVALRQDITGLLADRLAFRRARRNRKTRYRAPRFNNRVRSKHKGWLAPSVENRIQAHMSRIDAVCRLLPVTKIVIETASFDVQKIKNPTIEGTDYQQGDQLGFWNVREYVLFRDGHVCQHCHGRSRDKILNVHHLESRKTGGDAPNNLITLCETCHKAYHAGKIKLKVKRGQSFRAEAFMGIMRWTLLDRVRKTHPELPVENTYGYLTKHKRIALGLPKTHCADAFCITGNLNALRRGDFLFQRQTRKHNRQIHKCSILKGGVRKLNQAPFLVKGFRLFDKVRIGGQIGFVFGRRVRGIFNIRRLDKTVIGTDINCKKLSLLETRKTFLTELRKE	390		n/a	n/a	n/a	FALSE										FALSE
598	MG35-499	MG35	HEARO	MRGQPLMPCSPAKARHLLKAGKAAVRRRTPFTIQLRIATGETKQSVTLGVDAGAKHVGLSAATEKEEVFASEVELRQDITGLLAARLLLRRERRQRKTRYRAPRFLNRVRSKHKGWLAPSVENRIQAHMSRIDAICGLLPVTKIVIETASFDIQKIKHPDVEGTDYQQGDQLGFWNVREYVLFRDGHVCQHCHGHAKDKILNVHHLESRQTGGDAPNNLITLCETCHKACHAGKIKLKVKRGQSFRAEAFMGIMRWTLLDRVRKAHPGLPVENTYGYLTKNTRITLGLPKAHCVDAYCIAGNLKAVRRGVYLHQRQVRKHNRQIHKCTVLSKTLKDGTKIGYRKLNQTPHLVKNFRLFDKVRCLGQTGFIFGRRSSGYFDVRRLDGVKISSCISYRKLT…	421		n/a	n/a	n/a	FALSE										FALSE
599	MG35-500	MG35	HEARO	MLKAGKAFVVRRTPFTIKLTIATGETKQDVTLGVDAGARHVGISATTEKEEVFASEVALRQDITGLLADRLAFRRARRNRKTRYRAPRFNNRVRSKHKGWLAPSVENRIQAHISRIEAVCRLLPVTKIVIETASFDIQKIRNPEVEGTGYQQGDQLGFWNVREYVLFRDGHICQHCRGRSKDPILNVHHLESRKTGGDAPNNLITLCETCHKAYHAGKIKLKVKRGQSFRAEAFMGIMRWTLLDRVRKTHPKLPVENTYGYLTKHKRIALGLPKTHCADAFCIAGNLKALRRGDFLFQQQTRKHNRQIHKCSILKGGVRTLNQAPFLVKGFRLFDKVRIGGQIGFVFGRRVRGTFNIRRLDKTVIGTDINCKKLSLLETRKTFLTELRKE	390		n/a	n/a	n/a	FALSE										FALSE
600	MG35-501	MG35	HEARO	MLKAGKAFVVRRTPFTIKLTIATGETKQDVTLGVDAGARHVGISATTEKEEVFASEVALRQDITGLLADRLAFRRARRNRKTRYRAPRFNNRVRSKHKGWLAPSVENRIQAHISRIEAVCRLLPVTKIVIETASFDIQKIRNPEVEGTGYQQGDQLGFWNVREYVLFRDGHICQHCRGRSKDPILNVHHLESRKTGGDAPNNLITLCETCHKAYHAGKIKLKVKRGQSFRAEAFMGIMRWTLLDRVRKTHPKLPVENTYGYLTKHKRIALGLPKTHCADAFCIAGNLKALRRGDFLFQQQTRKHNRQIHKCSILKGGVRKLNQAPFLVKGFRLFDKVRIGGQIGFVFGRRVRGTFNIRRLDKTVIGTDINCKKLSLLETRKTFLTELRKE	390		n/a	n/a	n/a	FALSE										FALSE
601	MG35-502	MG35	HEARO	MSNFIFVLDTQKRPLDPVHPGKARHLLNQGKAAVYRRFPFTLILKEAHPDVPVQDLELKLDPGSKVTGIAIKQGNKIIFGAELQHRGQQIKDALLSRRQLRRGRRNRKTRYRQPRFLNRNRPDGWLAPSLKHRVDTVLTWVNRLRNLAPLGSIAQELVRFDLQKLQNPEISGIEYQQGELQGYEVREYLLEKWGRKCTYCGTKDVPLEVEHIHPRSRGGTDRVSNLTMACHACNQSKGNQDIRDFLFGKPELLQRILRKAKAPLKDAAAVNSTRWALFNALKATGLPLTTGTGGQTKFNRTRLDLPKAHWLDAACVGQVDALKVLTSKPLLITAKGHGTRQMCGTDKFGFSTRHKSRVQIHKGFQTGDIVRATVTAGKKIGFYVGRVLCRASGSFDIAT…	425		n/a	n/a	n/a	FALSE										FALSE
602	MG35-503	MG35	HEARO	MSNHVFVLDANRKPLTPCKPGVARSLLKAGKASVFRRYPFTLILKKEVDANPEPIEIKLDPGSQVTGIALKQGDRIIFGAELQHRSQQIKDALLSRRQLRRSRRNRKTRYRQARFLNRTRPNGWLAPSLQHRIDTTMTWVNRFRRLAPIAHISQELVRFDLQLMQNPEISGIEYQQGELPGYEVREYLLEKWNQKCAYCGAKNVALEVEHIHPKSKGGTDRVSNLTLACHSCNQSKGNQDIRDFLSGKPDLLSRILRQAKSPLKDAAAVNSTRWALLTALKQTGLPVATGTGGQTKFNRTRWELPKAHWLDAACVGKIESLEILTSKPLLIAAKGHGTRQMCGTDKYGFPTRHRSRVQIHKGFQTGDIVTATVMTGKKIGSYVGRVLCRASGSFDITTA…	423		n/a	n/a	n/a	FALSE										FALSE
603	MG35-504	MG35	HEARO	MSNFVFVIDTNFQPLNPVPPGQARRLLKAKQAAVYRRYPFTIILKYAVPIPDTDPYRLKIDPGSKTTGLAIVQGEKVIWGAELAHRGQQIKNDLESRRAIRRSRRNRKTRYRKPRFLNRTRQKGWLAPSLNSRVENILTWVNRITRYVPITGISQELVKFDLAAMQNPEISGKEYQQGELAGYEVREYLLEKWGRKCAYCGVENVPFEVEHIHPKSRGGSDRISNLTIACHACNQVKGNRDVKDFLAKKPDILSRILRQAKLPLKDAAAVNSTRWALFNRLKETGLPVETGTGGRTKYNRVRLNLPKAHWLDAACVGNVESLQMLTSAPLLIAAKGWGNRQMCTTNQYGFPVRHRTRCKTFFGFQTGDMVRAILPTGKFAGVHVGRLTVRESGVFEMKT…	433		n/a	n/a	n/a	FALSE										FALSE
604	MG35-505	MG35	HEARO	MAVYVLDKTGKPLMPCSEKRARLLLERSRARVHRLLPFVIRLTDRRQADCTLQPLALKLDPGSRFTSMALVRRQGRRVSVLSLLELIHRGAAIRQALLQRAAFRRRRRSANLRYRAPRFDNRTRPAGWLPPSLRHRLDTSLAWVARLRRWAPIASLAVERVKFDLQALQNPGIVGIEYQQGTLQGYEVREYLLEKWGRRCAYCGTEQVPLEVEHIVPRSAGGSDRVSNLTLACRTCNQNKGNRPLEVFLARQPLRLARIMAQAKAPLRDAAAVNATRNALFASLLATGLSVEAGSGGQTKFNRRRLGLPKSHALDAVCVGEVEAVAGWQRPTLAIRATGRGEYQRTRLTAHGFPRGYLTRRKRHFGFQTGDRVHAVVPTGKKAGVHRGRVAVRQTGSFN…	446		n/a	n/a	n/a	FALSE										FALSE
605	MG35-506	MG35	HEARO	MSNHVFVLDTNRKPLTPCKPGVARSLLKAGKASVFRRYPFTIILKKEVNANPEPIEVKLDPGSKVTGIALKQGNRIIFGAELQHRGRQIKDALLSRRQLRRSRRNRKTRYRQVRFLNRTRPDGWLAPSLQHRVDTLITWVNRFRRLAPVARIALELVRFDLQLMQNPEISGVEYQQGELPGYEVREYLLEKWGRKCVYCGTQNVALEVEHIQPQSKGGTDRVSNLTLACHSCNQSKSNRDIRDFLSSQPDLLSRILRQTKSPLKDAAAVNSTRWALFNALKATGLPVVTGTGGQTKFNRTRLELPKAHWLDAACVGEIESLEILTSKPLLIAAKGHGTRQMCGTNKYGFPTRHRSRVQVHKGFRTGDIVIATVTAGKKIGSYVGRVLCRASGSFDITTA…	423		n/a	n/a	n/a	FALSE										FALSE
606	MG35-507	MG35	HEARO	MSNFVFVLDTNKRPLDPVHPGKARRLLSTGNAAVFRRYPFTIILKQAYPEIPVQDLELKLDPGSQVTGIAVVQGTKVIFGAELEHRGQQIKDALLSRRQLRRSRRNRKTRYRQARFLNRTRPKGWLPPSLQHRVDTTMTWVNRFRRLAPIARIAQELVRFDLQLIQNPEISGIEYQQGELQGYELREYLLEKWNRKCAYCGAENLPLELEHIHPRSKGGTDRVSNLTLACHSCNQSKSNRDIRDFLSDKPSRLNRILKQSQSPLKDAAAVNSTRWALFNALKQTGLPVATGTGGQTKFNRTRLNLPKTHWLDAASVGKIDSLKVLTTNPLLIAAKGHGTRQMCGTDKFGFPKRHRSRVQIHQGFQTGDIVTAIVTKGKKIGSYVGRVLCRASGSFDITT…	429		n/a	n/a	n/a	FALSE										FALSE
607	MG35-508	MG35	HEARO	MKQNRVLVLDKNHHPLMPCHPARARQLLKAGRASVFRWYPFTIILHDRDRGEVQSVRLKLDPGAKVTGIAVTAAFQRGDTVVWAAELHHRGDQIRQALLTRRALRHARRNRKTRYRKPRFDNRRRPEGWLPPSLVSRVENVVTWVERLRRFAPLTHLSMELVRFDTQKLQDPEIHGVEYQQGTLFGYEVREYLLEKWGRKCVYCGAEDVPLEVEHVVPRSRGGTDRVSNLTVACHECNQAKGNQSLEEFLHHDPERLRQIKAGLKTSLKGAAVVNATRWALFRRLQATGLPLEVGSGGRTKYNRAVQGYPKAHWIDAACVGELGERMRLHPEMQVTRIVAKGHGTRRRCGTDKHGFPIRHAPAAKSYMGFRTGDLVRATIPRGKNTGRHVGRIAIRHRP…	427		n/a	n/a	n/a	FALSE										FALSE
608	MG35-509	MG35	HEARO	MSNFVFVIDTNKQMLNPVHPGEARCLLSQGKAAVFRRYPFTIILQEEAESEIKPLQLKIDPGSKTTGLAILNGSKVIWAAELTHRGQAIKNALLSRRQLRRGRRNRKTRYRAPRFLNRTRAEGWLAPSLMHRVKTTLTWVNRLCRYAPVAGISQELVRFDTQVIQNPEISGTEYQQGTLAGYEVREYLLEKWGRKCAYCKAENTPLQIEHIQPRSKGGSDRVSNLTLACEPCNTAKSNLPVQEFLSGKSDRLKRILAQAKAPLKDAAAVNSTRWALFNALKETGLPVSTGSGGQTKYNRTRLNLPKTHWLDAACVGRVNQLEILTTQPLLIKATGHGTRQMCGTDKYGFPSRHRSRVQIHKGFQTGDIIVANVTAGKKIGSYLGRVLCRASGSFDIATK…	424		n/a	n/a	n/a	FALSE										FALSE
609	MG35-510	MG35	HEARO	MPCSPRKARLLLKQNKAKVIKREPFTIQLLYGSSGYKQPVNLGIDAGSKHIGISATTENKVLFEAEIELRDDIVKLLADRRQYRRSRRNRKTRYRQARFLNRKKPKGWLAPSIQNKIESHLKIIAMAHKILPITKTTIEVAQFDIQKIKNPEIQGKEYQEGVQLGFWNNREYVLWRDGHKCKGKTNCKNKILNVHHIESRKIGGDAPNNLITLCEQCHDDYHAGKLKLNLKRGKSYRDAAFMGIMRWAVYNRLKALYSNVKLTYGYITKNARITNRLEKSHIIDARCISGNPLAKPDNNYYYFKQVRKQNRQLHKANPKKGIRQANKAPRHVHGYQLFDKVQYEGQECFIFGRRSSGYFDLRKLDGTKIHPSANYKKLRLLERASTLLHERRKGNSSPT…	403	unclassified	HEARO	Viral metagenome	n/a	FALSE	0									FALSE
610	MG35-511	MG35	HEARO	MVYVLSQHGQPLMPTENHAKVRALLKHGKAKVIQGCPFTIQLLYESTTHTQKINLGIDAGSKTIGVSATTDSKVLYESEVVLRNDIVELLSGRRALRNSRRSRKTRYRKPRFDNRKKPDGWLAPSIRQKIETHVTVVGNVMKILPVTKIIVETASFDIQKIKNPEIEGVGYQHGEQLDFWNVREYVLFRDGHTCQCCKGKSKDNILNVHHIESRKTGGNAPNNLITLCETCHKAYHKGIITLPKEIHRGMRFRDAAFMGIMRWAFYDRLKELYNPLGAEVINTYGYITKNTRIEHGLPKEHYVDARCISDNPAAKPLDHYYFQKKVRCHNRQIHKNTILKGGIRKRNQASYEVKGFRLYDQVLWKGQKCFIFGRRSTGRMDLRLLDGTHINASVGHKNL…	416		HEARO	Viral metagenome	n/a	FALSE	0									FALSE
611	MG35-512	MG35	HEARO	MVYVLSQHGQPLMPTENHAKVRALLKHGKAKVIQRCPFTIQLLYESTTHTQKINLGIDAGSKTIGVSATTDSKVLYESEVVLRNDIVELLSGRRALRNSRRSRKTRYRKPRFDNRKKPDGWLAPSIRQKIETHVTVVGNVMKILPVTKIIVETASFDIQKIKNPEIEGEGYQHGEQLDFWNVREYVLFRDGHTCQCCKGKSKDNILNVHHIESRKTGGNAPNNLITLCETCHKAYHKGIITLPKEIHRGMRFRDAAFMGIMRWAFYDRLKELYNPLGAEVINTYGYITKNTRIEHGLPKEHYVDARCISDNPAAKPLDHYYFQKKVRCHNRQIHKNTILKGGIRKRNQASYEVKGFRLYDQVLWKGQKCFIFGRRSTGRMDLRLLDGTHINASVGHKNL…	416		HEARO	Viral metagenome	n/a	FALSE	0									FALSE
612	MG35-513	MG35	HEARO	MVYVLSQHGQPLMPTENHAKVRALLKHGKAKVIQGCPFTIQLLYESTTHTQKINLGIDAGSKTIGVSATTDSKVLYESEVVLRNDIVELLSGRRALRNSRRSRKTRYRKPRFDNRKKPDGWLAPSIRQKIETHVTVVGNVMKILPVTKIIVETASFDIQKIKNPEIEGAEYQHGEQLDFWNVREYVLFRDGHTCQCCKGKSKDNILNVHHIESRKTGGNAPNNLITLCETCHKAYHKGIITLPKEIHRGMRFRDAAFMGIMRWAFYDRLKELYNPLGAEVINTYGYITKNTRIEHGLPKEHYVDARCISDNPAAKPLDHYYFQKKVRCHNRQIHKNTILKGGIRKRNQASYEVKGFRLYDQVLWKGQKCFIFGRRSTGRMDLRLLDGTHINASVGHKNL…	416		HEARO	Viral metagenome	n/a	FALSE	0									FALSE
