# Supplementary material for: Compact Cas9d and HEARO enzymes for genome editing discovered from uncultivated microbes
Source: Nat Commun. 2022 Dec 15;13:7602. doi: 10.1038/s41467-022-35257-7 (PMC9755519; doi:10.1038/s41467-022-35257-7)
Supplement: Supplementary file 5 — Supplementary Data File 2 [file 41467_2022_35257_MOESM5_ESM.xlsx]

## Sheet: Sheet1
protein / amino acid	length (a.a.)	MW (Da)	pI	Charge at pH 7.2	A	R	N	D	C	E	Q	G	H	I	L	K	M	F	P	S	T	W	Y	V
MG35-1	428	48300.1	11.1	52.6	7.2	9.8	4.2	3.7	2.1	3.7	4.7	8.9	1.9	6.3	7.5	10	1.2	3	4.4	5.1	5.6	1.2	3.5	5.8
MG35-2	524	59310.4	10.4	34.3	8.4	8	5	4.6	2.1	4.8	3.6	6.1	4.4	4.8	8.4	7.8	2.7	3.1	4.8	4.6	6.5	0.8	3.2	6.5
MG35-3	423	47899.5	10.8	39.8	7.6	8.5	4.5	3.5	2.1	4.3	4.5	7.1	2.8	5.7	9.7	8.7	1.2	4.3	4.3	5.2	6.9	0.9	3.1	5.2
MG35-6	428	48373.1	10.9	43.6	6.8	9.3	4.7	3.7	2.3	4	4.7	7.7	2.3	5.4	9.6	8.6	0.9	3	4.7	4.9	7	1.4	2.8	6.1
MG35-102	424	47544.1	10.8	38.7	8	8	4.5	3.3	2.4	4	5.4	8	2.6	5.7	9.7	8.5	0.7	3.8	5	4.7	6.4	1.2	2.8	5.4
IscB (Altae-Tran, 2021)	439	49447.5	11.7	47.2	10	11.4	3.2	2.1	1.6	4.6	6.2	7.7	3.4	5	10.9	5.9	1.4	2.5	4.3	4.6	5.5	1.4	2.3	6.2
MG34-1	747	86518.4	10.2	46.9	5.5	8.6	5.4	5.8	1.6	9.4	1.7	6.2	2.4	6.2	6.6	12.9	2	3.5	3.2	4.4	5.2	0.7	3.1	5.9
MG102-2	946	107544	9.9	38.8	6.8	8.7	3	5.9	1.7	6	4.3	6.7	2.4	5.8	9.3	7.4	1.7	3.4	5.1	7.3	5	1.1	3.7	4.9
MG102-14	949	108596	10.2	50.6	8.1	11.1	3.7	5	1.9	7.7	2.8	6	2.3	5.6	9	7	1.2	3.2	5	6.7	4.6	1.1	3.6	4.6
MG102-35	954	108186	9.9	38.3	8	9	4.4	6.1	1.8	7.3	2.8	6.4	1.7	4.9	9.4	8.5	1.6	3.2	4.7	6.9	4.5	0.9	3.4	4.4
MG102-45	952	107615	10	40.5	8.1	9.6	4.2	5.5	1.8	7.4	3	7.6	1.9	5.5	9.1	7.6	1.5	3.3	5	6.7	3.7	1.1	3.4	4.3
Average Uniprot50	-	-	-	-	8.7	6.2	3.9	5.1	1.5	6.2	3.9	6.8	2.2	5.7	9.8	5.3	2.4	4	5	7	5.3	1.3	2.9	6.5
