# Supplementary material for: Compact Cas9d and HEARO enzymes for genome editing discovered from uncultivated microbes
Source: Nat Commun. 2022 Dec 15;13:7602. doi: 10.1038/s41467-022-35257-7 (PMC9755519; doi:10.1038/s41467-022-35257-7)
Supplement: Supplementary file 6 — Supplementary Data File 3 [file 41467_2022_35257_MOESM6_ESM.xlsx]

## Sheet: Sheet1
Candidate	Protein size (aa)	gRNA size (nt)	3’ PAM/TAM	cut site	Active sgRNA
MG34-1	748	135	nGG	7	N(20)GUUACAGUUAAGGCUCUGAAAAGAGCCUUAAUUGUAAAACGCCUAUACAGUGAAGGGAUAUACGCUUGGGUUUGUCCAGCCUGAGCCUCUAUGCCAGAAAUGGCGCCUUCAUCGUGGGUUAGGACAUUUAAUUUU
MG34-9	779	116	nGG	3 and 7	N(20)GUUACAGUUAAGAAAUUAAUUGUAAAACGCCUAUACGAGAAGAUAUAUACGCUUGGGUUUGUCCAGCCUGAGCCUCUAUGCCAGAAAUGGCGCCUUCAUCGUGGGUUAGGACAUUU
MG34-16	748	123	nGG	3	N(20)GUUACAGUUAAGAAAUUAAUUGUAAAACGCCUAUACGAUGAAGAUAUAUACGCUUGGGUUUGUCCAGCCUGAGCCUCUAUGCCAGAAAUGGCACCUUCAUCGUGGGUUAGGACAUUUAAUUUU
MG33-3	968	128	nGG	3	N(20)UAAUUGUCGAUUGUAAGAAGCUCAGGCGUGUGGCAGCUCGCCUCUGUUAGGCUCCAGCAGAGGAUUUAGCAGGGAUUAAAAAUCCCAAAUGCCCGCCCCGUUAUAAAAGCGAAGAGCCAUUCAUCUUU
MG33-31	1104	154	nGGnnnnn	-	N(20)CUUUCACUCUAGUCUUUCUUGCGGGCGAAAGCCCACUAGAGUGAAAGAAGCCCAGCCGGCGCCGCUUUCGUCCUCGCCGCUGUGACCCAGCAGCGGCACCCAGGUGCAAGCGGCCCCGCAAUCCGGACUCGGUAUCCGGCAAAGGGCAAGGGUU
MG33-34	1010	138	nGGnnnnn	-	N(20)CUUUCACUCUAGCGAAAGCUAGAGUGAAAGAAGCCCAGGCGCUGCUCCAGUCCUCGCCGAUGUAACCCAGCAUCGGCACCUAGGUGUAGGCAGCCCCGCAGGCCGGUACUCGGACCCCGGCAAAGGGCAAGGGUUGGU
MG102-2	946	156	nRC	5	N(20)GUUUCAAUCAAACUGAAAAGUUCCGGUUGAAAAGAGCAUCCGUCCGGAGGGUGCACUCCGGGAUGGGGCAGUCCCGGCACUUGCGUUUUCCCCGGCUUACGCUUCGGAAAAAGGCCCUUCGGCACGUCGAAAGACAGGAUGUGAGCCCAAUUU
MG102-14	950	161	nRCnnnnn	-	N(20)GUUUCAAUCAAGCUGAAAAGCUCCGGUUGAAAAGAGCAUCCGUCUGGUAGCCAUGCACUCCGGAAUGGGGCAGUUCCGGCUCUUGCGACUUAGUGGGUGAAAGCUCAUUGAGCCAACUACGAGACACGUCUCUACGAGACAGGAUGUGAGCCCUUAUUUUU
MG102-35	956	152	nRCnnnnn	-	N(20)GUUUCAAUCAAGCUGAAAAGCUCCGGUUGAAAAGAGCAUCCGUCUGGCGGGCACUCCGGAAUGGGGCAGUUCCGGCUCUUGCAGUCCAGUGAGUUCAUUCGCAUUGAACCAACUGCCAGGCACGUCUUCGGACAGGAUGUGAGCCCGUAUUU
MG102-36	941	155	nRCnnnnn	-	N(20)GUUUCAAUCAAACUGAAAAGUUCCGGUUGAAAAGAGCAUCCGUCUGUCAGGCACUCCCGGAUGGGGCAGUCCCGGCUCUUGCGGUUACCGAUGCGGCAACGUGUCGAUGUAGCCAACUGCCAGACACGUCUUUUGACAGGAUGUGAGCCCAUUUU
MG102-39	937	163	naRnnnnn	-	N(20)GUUUCAGUUACCCUGAGAAAUCAGGCUGAAGCUGAAAAGAGCAUCCGUCCGGAAGGUCCACUCCGGGUUAGGGCAGAUCCGGCUCUUGGUCCUCUCCUGGCCCUUUUCGGGCUCCGAGAGGAAGCCUUCCGGCAUGUCUUCGGACAGGAUGUGAGCCUUUUUU
MG102-42	964	147	nRCnnnnn	-	N(20)GUUUCAGCCAACCUGAAAAGGUGGUGACUGAAAAGAGCCACAGCCGGCAGCCAGCACCCGGGAAUGGGACAGUUCCCGGCCCUGCAAGGCAGCACAGAGAAGCGUGCCGAAAUGGCGCCGGCUUAUGUGGUGAGUCCAUUUAUUUUU
MG102-43	939	149	nRCnnnnn	-	N(20)GUUUCAGGCGACACGAAGAAAUUCGUGUGGUGUCUGAAAAGAGCCACGUCCAGGAGUCCGGCACCCGUGGAUUGGACAGUCUACGGCCCUGCACGGCCGGUAUAGAGAAGCCGGCCAAACGGCCCUGGCCAAUGUGGUGAGUCCAUUUU
MG102-45	953	159	nRCnnnnn	-	N(20)GUUUCAAUCAAGCUGAAAAGCUCCGGUUGAAAAGAGCAUCCGUCUGAUAGCCAUGCACUCCGGAAUGGGGCAGUUCCGGCUCUUGCGACUCAAUGGGUGUAUGCUCAUUGAGCCAACUGUCAGACACGUCUCUCUGAGACAGGAUGUGAGCCCUUAUUU
MG102-47	947	143	nRCnnnnn	-	N(20)GUUUCAACCAACCGAAAGGUUGCGGUUGAAAAGAGCCACGACAGGCGGCUCGCACCCGGGGAUUGGACAGUUCCCGGCUUACUGCCCGGCGGGUACAGAGAAGCCCGCCACACGGUCGCCCGUCCAUGUGGUGAGUCCAUUUU
MG102-48	945	152	nRCnnnnn	-	N(20)GUUUCAAUCAACCGGAAACGGUCCGGUUGAAAAGAGCAUCGGUCUGAAGGAUGCACUCCGGGAUAGGGCAGUCCCGGCUCUUGCUGUUUCCCCGGUAAGACCUCGGAAGCAAGUCCUUCAGCAAGUCGAAAGACACGAUGUGAGCCUAUUUU
35-1	429	249	AaGG	5 and 7	N(20)GUAACUGUCCAUAAAUAACUUAGUCAACUAAGUUAUUUUAAAGUUACCCGCCUAAGUUCUUCGAGAACUACGUUAGGGAUGAAAACAUAGGUACUCUCGCGAUGCUUCUCCAGUCCGAGACUCUACGGGGAACUAUUAAACAGGUCCGAUGGAAAGGCCAGUGUAGUUUCCAUUCAAAACCGUCCUAUAACAUUGGCUAGGAGACUAUUACCCGCGUCAGCGGAGCUAGGUAACAAUUUAUGCAAAGAG
35-2	495	213	nARAA	7	N(20)GGCUAUUGAAGAUUUGAAGUGGGAAACCCGCAAAAAGUCUAAUAGCCACAGCCACAGCGACGUAUGUAAGUUUUCUCUCAGGUAGAGGCGACGGAUGCACCUGCGGGUUUUCCCAGCUCGCAGCAACUGCCAAGCAUACGCCAAGGCAAGGGAAACACUACCACCCCAUUGGGGUGUGCCUUAACGGAAAAAACUAUGAAAGGAGAUAACGUU
35-3	424	257	ATGAnA	7	N(20)GUCAGGAACCUCGGCCUUAAGGCACGAGGCUUGCAGGAGAAAUCCGGUAAGCCAUUCUGACCAGCCUCAGUCUUAACUGGCUACAUUUCGAGAGUCACGACACCCUUAGAUGCGUGCUAGUCUUCCGCUCUGUCGUUAACAAUUAAACAGUUCUAAGGUCACUGGAACGGUGUUGUUAACCUAACAAGCUCUCGAAAUAUUGGCGAAGCAAACAUUACCCCGCAAGGGAGGAUUUCAUGCAAAAUUACACAUUUGUA
35-419 (4)	429	256	ATGA	7 and 13	N(20)GUAAACUACCCGACACUAAGCUGAGUACAGCUAUAAUGGGGGCUUUUAAAGAAGCCUAGAGUUUACCCGACUAAGUACCUCGCGUACUACGUUUUGGAAGCCAUCACACCUACGGAUACGAAGCCAGUCUGUAGCUCUGUGGUUAACGAUUAAACAGGUAUAUCGGGUCGAAACCAGUGUCGUUAGCGCGACAAACUUCUAAAACAUUGUCAAGGCUACCAUUACCCGUAAGGAGACUCACUCGUGAGUAAAGUUU
35-420 (5)	494	266	ATGG	5 and 7	N(20)GUCAACGACCCAACACUAAUUAAAAUAUAGUGUGGGCUUGUAAUCAGUAUUGCAAGUCUUGAGUUGACCAGACUAAGUGAAGAACUACGUUAUUACUAAGAGUUAAAGACCUACCUACGGAUGCUUGCAAGUCUGUAGCACUAGAACUGAACAGUUAAAUAUUCUAUUUGGGUAUUGAAAGUGCUGUUCGGAUAGUUACCGGGUAAUAACAUUGUCGAUGCAAACAUUACUGAAUAAAGGAGGGACGCAACAAUGUCCAAAACCAA
35-421 (6)	428	256	A-rich, need NGS	13	N(20)GUAAACUACCCGUCACCAAGCUGAGUACAGCUAUGGUGGGGGCUUUUUAAAAAGCCUAGAGUUUACCCGACUAAGUACCUCGUGUACUACGUUUUGGAAGCCAUCACACCUACAGAUACGAAGCCAGUCUGUAGCACUGUGGUUAACGAUUAAACAGGCAUAUCGGGUUGAAGCCAGUGUCGUUAGCGCGACAAACUUCUAAAACAUUGUCAAGGCUACCAUUACCCGCAAGGAGACUCACAAGUUGAGUAAAGUU
35-102	424	271	nTGA	7	N(20)GUCAUGAACCCCAUGCCUAAAGGCAGGGGCUUGUAGACUGCCCGACUCUUCGAGCGGGAUACAAGCCAGAACAUGACCAGCCUAAAACCUUCGAGGUCUACGUUUUUAAGGUCAAGAUACCUACAAAUGCGUCGCUAGUUUGUAGCCCUAUCGUUGGUUGUUAAACAUCUGUAAUGGGUUAAGGAAGUGCAGUCAACAUGACAAGCCUUGAAAACAUUGGCGAAGCGAACAUUACGAGCAAUCAGAGGAGACGCAACAAUGUCUAACUUUG
