# Supplementary material for: Compact Cas9d and HEARO enzymes for genome editing discovered from uncultivated microbes
Source: Nat Commun. 2022 Dec 15;13:7602. doi: 10.1038/s41467-022-35257-7 (PMC9755519; doi:10.1038/s41467-022-35257-7)
Supplement: Supplementary file 7 — Supplementary Data File 4 [file 41467_2022_35257_MOESM7_ESM.xlsx]

## Sheet: Sheet1
SMART	id	Best genome taxonomy	Genome size (Mb)	GC content (%)	No. contigs	Completion (%)	Redundancy (%)	No. CRISPR loci	CRISPR type	Genome bin taxonomy
MG33-3	Cas9c2-M33-3	Candidatus Micrarchaeota archaeum (phylum)	0.47446	38.56	150	50	0	1	II-D	Archaea, Candidatus Micrarchaeota
MG34-1	Cas9d-M34-1	Deltaproteobacteria bacterium (class)	2.44	42.07	183	94.37	1.41	1	II-D	Bacteria, Proteobacteria, Deltaproteobacteria
MG102-2	Cas9d-M102-2	Syntrophaceae bacterim (family)	3.55	57.16	115	92.96	0	1	II-D	Bacteria, Proteobacteria, Deltaproteobacteria, Syntrophobacterales, Syntrophaceae
MG102-14	DtCas9d; Cas9d-M102-14	Desulfomonile tiedjei (species)	3.47	53.7	170	95.77	1.41	1	II-D	Bacteria, Proteobacteria, Deltaproteobacteria, Syntrophobacterales, Syntrophaceae, Desulfomonile, Tiedjei
MG33-1 & MG35-236	MG33-1 & MG35-236	Bacteria, Nitrospirae (phylum)	3.04	54.33	74	92.96	0	3	II-D, I-B, III-B	Bacteria, Nitrospirae
